# Supplementary material for: HY5 Contributes to Light-Regulated Root System Architecture Under a Root-Covered Culture System
Source: Front Plant Sci. 2019 Nov 28;10:1490. doi: 10.3389/fpls.2019.01490 (PMC6892842; doi:10.3389/fpls.2019.01490)
Supplement: Table S3 — Genes found to overlap in a comparison with a previous summary of light signaling genes reported by Shikata et al. (2014). [file Table_3.xlsx]

## Sheet: Sheet1
Supplemental Table S3 Overlapping genes in comparison with a previous summary of light signaling genes by Shikata et al (2014)
AgI code	gene name	category	Putative HY5 target
At1g02340	HFR1	bHLH	Putative HY5 target
At2g40080	ELF4	clock	Putative HY5 target
At2g25930	ELF3	clock	Putative HY5 target
At1g53090	SPA4	COP/DET	Putative HY5 target
At3g15354	SPA3	COP/DET	Putative HY5 target
At4g10180	DET1	COP/DET
At4g39070	BZS1/BBX20	COP1 substrate
At5g11260	HY5	COP1 substrate
At2g24790	COL3	COP1 substrate	Putative HY5 target
At1g78600	LZF1/STH3/BBX22	COP1 substrate	Putative HY5 target
At2g30520	RPT2	phot signaling	Putative HY5 target
At5g64330	NPH3	phot signaling
At3g25690	CHUP1	phot signaling
At4g26150	GNL/GATA22	photomorphogenesis	Putative HY5 target
At4g37470	HTL/KAI2	photomorphogenesis	Putative HY5 target
At5g52250	RUP1/EFO1	photomorphogenesis	Putative HY5 target
At5g56860	GNC/GATA21	photomorphogenesis	Putative HY5 target
At5g23730	RUP2/EFO2	photomorphogenesis	Putative HY5 target
At3g45780	phot1	photoreceptor
At5g58140	phot2	photoreceptor
At2g18790	PHYB	photoreceptor
At4g16250	PHYD	photoreceptor
At5g57360	ZTL	photoreceptor
At2g02950	PKS1	phy & phot signaling	Putative HY5 target
At2g35940	BLH1	phy signaling	Putative HY5 target
At2g34640	HMR	phy signaling	Putative HY5 target
At5g63310	NDPK2	phy signaling
At3g02830	PNT1	phy signaling
At1g08540	SIG2	phy signaling
Reference:
Shikata H., Hanada K., Ushijima T., Nakashima M., Suzuki Y. & Matsushita T. (2014) Phytochrome controls alternative splicing to mediate light responses in Arabidopsis. Proc Natl Acad Sci U S A, 111, 18781-18786.
Lee J., He K., Stolc V., Lee H., Figueroa P., Gao Y., Tongprasit W., Zhao H.Y., Lee I. & Deng X. (2007) Analysis of transcription factor HY5 genomic binding sites revealed its hierarchical role in light regulation of development. Plant Cell, 19, 731-749.
