# Supplementary material for: HY5 Contributes to Light-Regulated Root System Architecture Under a Root-Covered Culture System
Source: Front Plant Sci. 2019 Nov 28;10:1490. doi: 10.3389/fpls.2019.01490 (PMC6892842; doi:10.3389/fpls.2019.01490)
Supplement: Table S4 — Alternative splicing (AS) events analysis of DEGs. [file Table_4.xlsx]

## Sheet: Table of summary
Supplemental Table S4 Alternative splicing (AS) events analysis of differentially expressed genes (DEGs)
AS events	Number of gene in WT-illuminated	Number of gene in WT-shaded	Number of gene in hy5-illuminated	Number of gene in hy5-shaded	Number of overlapping gene
Exon skipping	2468	2538	2493	2392	1490
Intron retention	3665	3666	3666	3665	3664
Alternative 5' splice site	1487	1489	1477	1486	1403
Alternative 3' splice site	2143	2136	2126	2127	2049
