# Supplementary material for: HY5 Contributes to Light-Regulated Root System Architecture Under a Root-Covered Culture System
Source: Front Plant Sci. 2019 Nov 28;10:1490. doi: 10.3389/fpls.2019.01490 (PMC6892842; doi:10.3389/fpls.2019.01490)
Supplement: Table S5 — Gene Ontology (GO) enrichments of DEGs. [file Table_5.xlsx]

## Sheet: GO enrichments in DEG
	Supplementary Table S5: Gene Ontology (GO) enrichments of DEGs.
GO_acc	Term_type	Term	Clusters in expression changes	Queryitem	Querytotal	Bgitem	Bgtotal	over_represented_pvalue	under_represented_pvalue	Entries	Gene rate	Genome rate
GO:0005618	cellular components (CC)	cell wall	Down regulated DEGs	53	1282	796	32833	0.0060379	0.996124	AT5G44130,AT3G12780,AT3G44990,AT4G20820,AT5G64120,AT1G33590,AT2G27680,AT5G58480,AT5G50920,AT2G34810,AT2G22920,AT3G15360,AT1G26770,AT3G20820,AT5G66760,AT3G13784,AT2G39730,AT2G16385,AT2G46930,AT2G34060,AT3G02885,AT5G44390,AT1G78820,AT3G07970,AT1G14720,AT1G35720,AT3G14067,AT2G02130,AT5G17780,AT1G78060,AT4G37800,AT5G20860,AT1G12240,AT2G16430,AT5G62890,AT3G57030,AT5G24460,AT2G37130,AT1G67830,AT2G36870…	4.13417	2.42439
GO:0005886	cellular components (CC)	plasma membrane	Down regulated DEGs	115	1282	3173	32833	0.99937	0.000881255	AT1G42550,AT5G45870,AT4G28490,AT1G24530,AT3G61220,AT1G53210,AT4G25830,AT3G06270,AT3G63520,AT5G53880,AT3G23810,AT3G25130,AT3G26570,AT3G52880,AT5G58070,AT1G55490,AT1G20620,AT5G05170,AT1G07110,AT3G46530,AT5G19500,AT4G13010,AT4G04340,AT4G39730,AT2G02950,AT5G43470,AT1G11330,AT5G58800,AT2G18480,AT2G02400,AT4G18910,AT3G57540,AT5G64330,AT3G28100,AT5G12110,AT5G52440,AT5G10730,AT4G35090,AT1G60870,AT3G57640…	8.97036	9.66406
GO:0031090	cellular components (CC)	organelle membrane	Down regulated DEGs	119	1282	2023	32833	0.0038356	0.997186	AT3G10200,AT3G17040,AT3G11170,AT1G53210,AT3G51820,AT5G50920,AT3G63520,AT1G78460,AT4G30580,AT3G26570,AT4G22990,AT1G32220,AT5G58070,AT2G38210,AT4G04850,AT5G19500,AT4G30950,AT4G13010,AT5G17230,AT3G44880,AT4G39730,AT1G64150,AT3G10160,AT5G20380,AT1G22550,AT2G20890,AT2G47840,AT5G46110,AT5G22640,AT5G67480,AT2G21280,AT4G04640,AT1G55480,AT1G68890,AT1G03630,AT5G22740,AT3G29185,AT1G60600,AT4G33110,AT3G55120…	9.28237	6.16148
GO:0005829	cellular components (CC)	cytosol	Down regulated DEGs	121	1282	2381	32833	0.12455	0.894699	AT3G12780,AT3G61220,AT4G33470,AT5G51820,AT1G78590,AT2G18790,AT2G45630,AT5G01410,AT3G23810,AT3G62030,AT4G33670,AT3G18680,AT1G78010,AT1G55490,AT1G20620,AT5G20070,AT1G07110,AT2G41530,AT4G03205,AT5G61410,AT5G10230,AT1G78020,AT2G26740,AT3G54360,AT1G20450,AT1G74940,AT2G40480,AT3G10160,AT1G09340,AT3G29200,AT1G20225,AT5G12110,AT4G35090,AT3G55630,AT2G21330,AT3G54210,AT2G40490,AT1G19570,AT1G20440,AT4G16690…	9.43838	7.25185
GO:0005783	cellular components (CC)	endoplasmic reticulum	Down regulated DEGs	48	1282	1095	32833	0.68604	0.36856	AT5G58000,AT3G10200,AT3G15850,AT5G07990,AT1G67360,AT5G05260,AT3G57020,AT1G23010,AT5G16550,AT4G30580,AT5G59960,AT2G01420,AT4G21570,AT1G78510,AT1G73650,AT4G37760,AT3G55120,AT5G13930,AT2G29980,AT5G58070,AT3G09260,AT2G36290,AT5G59770,AT3G06470,AT3G51420,AT1G01420,AT5G58780,AT1G52410,AT4G00040,AT1G65820,AT2G47370,AT5G57345,AT5G62890,AT1G78020,AT3G18490,AT5G58770,AT4G39730,AT3G57030,AT5G52420,AT2G41660…	3.74415	3.33506
GO:0009507	cellular components (CC)	chloroplast	Down regulated DEGs	580	1282	2586	32833	2.3968e-269	1	AT1G06190,AT4G22890,AT4G15560,AT4G14210,AT5G44650,AT1G09420,AT2G34630,AT3G14415,AT1G28150,AT1G71720,AT1G23740,AT5G57180,AT5G27290,AT2G37240,AT1G78510,AT4G27700,AT1G64770,AT5G24850,AT5G58780,AT5G07020,AT5G48300,AT3G16470,AT3G44890,AT1G64150,AT4G01800,AT1G04420,AT1G06690,AT1G18060,AT2G47910,AT1G48350,AT2G35500,AT3G29200,AT5G13770,AT3G56650,AT5G46110,AT1G33810,AT1G80300,AT4G34730,AT3G11050,AT5G13730…	45.2418	7.87622
GO:0005739	cellular components (CC)	mitochondrion	Down regulated DEGs	96	1282	1675	32833	0.0062516	0.995484	AT2G41720,AT3G12780,AT3G44890,AT3G04760,AT5G50920,AT2G04842,AT5G53880,AT2G34630,AT1G01170,AT5G24120,AT5G02250,AT1G32220,AT5G58070,AT1G55490,AT1G20620,AT3G06430,AT4G01660,AT5G24850,AT3G29290,AT4G04350,AT5G09230,AT2G24120,AT3G10160,AT4G20760,AT5G13770,AT2G47840,AT2G40300,AT4G35090,AT3G11050,AT5G58330,AT5G51720,AT2G21330,AT4G25130,AT1G19570,AT3G61080,AT5G14660,AT3G55630,AT4G39620,AT1G62750,AT5G16715…	7.4883	5.10157
GO:0005794	cellular components (CC)	Golgi apparatus	Down regulated DEGs	25	1282	1162	32833	1	1.83746e-06	AT5G44130,AT3G10200,AT4G01080,AT1G73650,AT3G63520,AT5G22740,AT1G69480,AT4G32410,AT5G58070,AT5G05170,AT1G47128,AT2G03240,AT4G04850,AT1G13250,AT3G49780,AT1G12240,AT3G54260,AT1G03050,AT1G05850,AT2G40150,AT5G58140,AT2G32530,AT1G65820,AT5G46110,AT2G47800	1.95008	3.53912
GO:0005840	cellular components (CC)	ribosome	Down regulated DEGs	54	1282	537	32833	2.0401e-10	1	AT5G24770,AT1G64510,AT5G54600,AT1G35680,AT4G35090,AT3G20230,AT3G44890,AT4G17560,AT2G43030,AT1G68590,AT3G54210,AT3G52150,AT1G32990,AT1G68660,AT3G62030,AT1G71720,AT1G74970,AT3G17170,AT1G67090,AT1G75350,AT2G38140,AT5G47190,AT3G25920,AT1G55490,AT5G40950,AT1G12800,AT2G24090,AT1G48350,AT3G63490,AT5G14320,AT3G63140,AT1G20620,AT4G01310,AT3G27830,AT5G65220,AT1G67030,AT3G27850,AT5G46420,AT5G30510,AT2G33800…	4.21217	1.63555
GO:0005634	cellular components (CC)	nucleus	Down regulated DEGs	177	1282	5537	32833	1	8.04084e-09	AT1G64380,AT5G11260,AT1G25440,AT3G12780,AT5G45870,AT4G33470,AT3G19184,AT2G18790,AT3G17609,AT4G05100,AT2G36270,AT2G42300,AT5G57180,AT4G18020,AT5G58760,AT5G59960,AT5G57630,AT3G04450,AT3G16770,AT2G47850,AT2G35940,AT5G63310,AT5G65320,AT3G09260,AT4G37780,AT5G09230,AT2G25930,AT5G65590,AT3G16470,AT1G70000,AT4G29080,AT1G78020,AT1G48500,AT3G54360,AT4G35450,AT5G65510,AT2G35340,AT1G20450,AT1G74940,AT4G26850…	13.8066	16.8641
GO:0005618	cellular components (CC)	cell wall	Up regulated DEGs	49	1171	796	32833	0.0061799	0.996099	AT1G44130,AT5G39130,AT3G11550,AT5G38910,AT5G39150,AT5G08380,AT1G05260,AT4G11290,AT3G09405,AT1G18970,AT5G02490,AT3G23730,AT4G18990,AT1G26410,AT1G75040,AT2G43570,AT1G26380,AT1G30760,AT5G39180,AT3G19620,AT1G78860,AT2G27370,AT2G30870,AT4G30280,AT1G02930,AT4G01700,AT3G10720,AT1G28600,AT5G39580,AT4G39640,AT1G32940,AT4G20830,AT5G09730,AT2G36100,AT1G26390,AT5G11920,AT1G26420,AT4G14630,AT5G20710,AT4G16260…	4.18446	2.42439
GO:0005886	cellular components (CC)	plasma membrane	Up regulated DEGs	244	1171	3173	32833	8.5094e-21	1	AT3G07195,AT5G59700,AT3G17690,AT1G14870,AT5G61560,AT5G65600,AT1G70740,AT5G60280,AT3G05200,AT4G25090,AT3G09830,AT1G08930,AT2G38290,AT2G24130,AT2G17220,AT2G36410,AT4G01010,AT1G26380,AT2G43700,AT1G72430,AT3G11080,AT3G16030,AT3G56620,AT1G66880,AT5G40370,AT2G03260,AT5G45840,AT3G22910,AT5G60660,AT5G48657,AT3G45720,AT2G25440,AT3G54200,AT1G64065,AT1G76650,AT3G28180,AT2G23770,AT4G23250,AT1G79450,AT1G61500…	20.8369	9.66406
GO:0031090	cellular components (CC)	organelle membrane	Up regulated DEGs	61	1171	2023	32833	0.99842	0.0023666	AT4G16260,AT1G74360,AT5G06320,AT5G54500,AT2G15390,AT5G40010,AT2G41100,AT3G62590,AT2G32620,AT5G42610,AT5G46090,AT3G50930,AT1G69840,AT2G36650,AT1G61080,AT1G59870,AT5G25250,AT3G59140,AT4G19970,AT3G60540,AT3G13090,AT3G01290,AT2G16380,AT3G27070,AT1G14080,AT3G57330,AT5G01490,AT4G05020,AT3G13080,AT1G30620,AT1G30900,AT3G13100,AT5G39040,AT1G55850,AT5G44480,AT1G13210,AT3G48850,AT5G19700,AT3G28340,AT5G16910…	5.20922	6.16148
GO:0005829	cellular components (CC)	cytosol	Up regulated DEGs	78	1171	2381	32833	0.99229	0.0105173	AT5G58690,AT2G04400,AT5G61010,AT4G25090,AT1G01560,AT1G07000,AT1G50090,AT4G12720,AT5G41410,AT5G17990,AT4G04810,AT5G07460,AT1G53700,AT4G21840,AT5G45510,AT4G04700,AT3G60450,AT2G17290,AT5G02490,AT1G15790,AT4G15400,AT5G40450,AT3G54150,AT1G33030,AT3G51920,AT4G30530,AT1G62380,AT5G64250,AT2G35990,AT1G78360,AT1G21120,AT3G28930,AT2G15490,AT1G67980,AT1G17170,AT4G34860,AT5G42830,AT2G43820,AT2G02010,AT1G02930…	6.66097	7.25185
GO:0005783	cellular components (CC)	endoplasmic reticulum	Up regulated DEGs	45	1171	1095	32833	0.60474	0.45572	AT3G51450,AT1G05575,AT1G05260,AT4G27850,AT3G15340,AT1G62380,AT1G08930,AT1G43910,AT3G23175,AT2G23830,AT1G76090,AT2G19500,AT1G24320,AT1G64400,AT1G51270,AT1G26380,AT1G44180,AT3G23190,AT4G37370,AT1G55850,AT2G39400,AT1G06080,AT2G18680,AT3G28580,AT2G27690,AT2G16760,AT3G60540,AT5G40010,AT3G26830,AT1G42990,AT3G18250,AT1G79450,AT4G31910,AT3G48890,AT4G24310,AT2G24180,AT3G10660,AT3G28510,AT1G72280,AT3G48090…	3.84287	3.33506
GO:0009507	cellular components (CC)	chloroplast	Up regulated DEGs	57	1171	2586	32833	1	7.46453e-09	AT3G28940,AT2G13810,AT1G51660,AT5G05730,AT3G57330,AT5G61560,AT1G18870,AT3G22890,AT2G30550,AT4G14450,AT1G14580,AT3G25780,AT5G46090,AT1G69840,AT5G53460,AT2G04400,AT1G68450,AT2G35980,AT1G59870,AT3G49830,AT4G35630,AT4G23100,AT4G04610,AT4G36060,AT1G61080,AT5G54810,AT1G25220,AT5G40450,AT5G17990,AT5G01750,AT4G16820,AT4G23810,AT5G14780,AT1G74710,AT3G62590,AT5G44020,AT3G54640,AT1G67810,AT1G26560,AT2G30930…	4.86763	7.87622
GO:0005739	cellular components (CC)	mitochondrion	Up regulated DEGs	27	1171	1675	32833	1	4.09703e-09	AT3G03910,AT1G74360,AT1G10680,AT4G05020,AT5G42610,AT1G30370,AT3G50930,ATMG00030,AT1G59870,AT3G01290,AT3G27070,AT4G11170,AT1G74750,AT1G02930,AT5G14780,AT4G20830,AT3G48850,AT5G40010,AT3G53770,AT5G02810,AT5G01500,AT4G36820,AT5G27760,AT4G28620,AT2G24180,AT1G32350,AT2G22500	2.30572	5.10157
GO:0005794	cellular components (CC)	Golgi apparatus	Up regulated DEGs	38	1171	1162	32833	0.97366	0.0377698	AT1G44130,AT5G06320,AT3G57330,AT2G15390,AT2G32620,AT2G23810,AT5G02490,AT1G43910,AT2G25260,AT2G24180,AT4G19970,AT1G62380,AT2G16380,AT1G14080,AT3G28180,AT1G30620,AT1G30900,AT4G30280,AT1G55850,AT2G39400,AT5G06230,AT5G39580,AT2G03260,AT5G44480,AT1G13210,AT2G40320,AT5G40370,AT5G47910,AT5G16910,AT5G49680,AT4G22710,AT4G39890,AT1G29050,AT1G79450,AT1G78850,AT2G28755,AT3G28340,AT2G03250	3.24509	3.53912
GO:0005840	cellular components (CC)	ribosome	Up regulated DEGs	3	1171	537	32833	1	3.84864e-06	AT1G66200,AT4G25090,AT5G11210	0.256191	1.63555
GO:0005634	cellular components (CC)	nucleus	Up regulated DEGs	170	1171	5537	32833	1	1.54955e-06	AT3G24310,AT1G51660,AT4G22950,AT4G14450,AT4G35900,AT4G23550,AT2G26410,AT1G28190,AT1G01380,AT2G17220,AT5G67340,AT3G15300,AT2G40740,AT5G64810,AT3G48090,AT1G53950,AT3G10660,AT1G72430,AT5G39610,AT2G42380,AT1G71200,AT4G17785,AT4G04695,AT4G23810,AT1G72450,AT3G46130,AT4G36060,AT2G02010,AT2G14210,AT5G25440,AT2G43000,AT4G18390,AT4G18880,AT5G41410,AT4G35270,AT4G10010,AT3G16800,AT3G18290,AT3G48890,AT1G67270…	14.5175	16.8641
GO:0006950	biological process (BP)	response to stress	Down regulated DEGs	235	1282	3696	32833	2.2468e-09	1	AT1G42550,AT4G13670,AT4G28490,AT4G21320,AT3G12780,AT1G74520,AT3G61220,AT3G11170,AT5G44650,AT5G51820,AT2G18790,AT2G31890,AT5G61410,AT5G01410,AT4G05100,AT2G36270,AT3G62030,AT4G37150,AT1G23740,AT5G24120,AT5G58760,AT5G58480,AT4G25050,AT1G20020,AT1G32220,AT5G58070,AT1G55490,AT2G34060,AT5G05170,AT2G26690,AT5G63310,AT4G34190,AT3G09260,AT5G15970,AT5G09230,AT1G67360,AT5G24850,AT2G25930,AT1G77490,AT5G10230…	18.3307	11.257
GO:0006979	biological process (BP)	response to oxidative stress	Down regulated DEGs	50	1282	484	32833	4.4293e-08	1	AT3G47860,AT5G47650,AT5G64120,AT4G35090,AT3G11050,AT5G44650,AT5G51020,AT3G23400,AT4G11600,AT3G26060,AT5G01410,AT1G53670,AT4G25130,AT2G37040,AT1G19570,AT3G62030,AT4G32770,AT5G12270,AT4G31390,AT1G32220,AT5G13930,AT2G29450,AT2G34060,AT5G58070,AT5G63310,AT5G52310,AT5G13650,AT2G40300,AT3G53030,AT5G44660,AT1G20620,AT2G37130,AT5G24770,AT2G22240,AT5G57345,AT4G21870,AT5G16970,AT1G77490,AT5G20140,AT1G50290…	3.90016	1.47413
GO:0006970	biological process (BP)	response to osmotic stress	Down regulated DEGs	46	1282	692	32833	0.010855	0.99303	AT1G42550,AT1G10370,AT3G16350,AT4G04330,AT5G44650,AT5G52310,AT3G52150,AT5G01410,AT4G05100,AT2G36270,AT3G62030,AT1G20440,AT5G24120,AT4G32410,AT1G16850,AT5G15960,AT1G70000,AT1G74520,AT5G58070,AT4G23670,AT3G09260,AT2G47460,AT1G49010,AT5G10230,AT5G17490,AT3G16470,AT5G57345,AT1G53210,AT4G04340,AT5G57630,AT4G39730,AT2G34620,AT4G21870,AT1G69310,AT1G13930,AT5G26742,AT5G60920,AT1G05850,AT5G15970,AT5G51110…	3.58814	2.10764
GO:0009651	biological process (BP)	response to salt stress	Down regulated DEGs	40	1282	616	32833	0.023943	0.984319	AT1G10370,AT3G16350,AT4G04330,AT5G44650,AT5G52310,AT3G52150,AT5G01410,AT4G05100,AT2G36270,AT3G62030,AT5G24120,AT4G32410,AT1G16850,AT1G70000,AT1G74520,AT5G58070,AT4G23670,AT3G09260,AT2G47460,AT1G49010,AT5G10230,AT5G17490,AT3G16470,AT1G53210,AT5G57630,AT4G39730,AT2G34620,AT4G21870,AT1G69310,AT1G13930,AT5G26742,AT5G60920,AT1G05850,AT5G51110,AT1G35720,AT3G57540,AT1G15100,AT5G35220,AT4G11600,AT5G67480	3.12012	1.87616
GO:0006952	biological process (BP)	defense response	Down regulated DEGs	76	1282	1533	32833	0.076467	0.939841	AT2G43910,AT5G58260,AT4G19530,AT4G28490,AT3G12780,AT3G01480,AT4G32260,AT5G64120,AT3G61220,AT1G52410,AT5G58480,AT1G06680,AT3G23400,AT2G48070,AT1G20650,AT2G31890,AT5G51020,AT4G25050,AT3G14415,AT1G19570,AT3G62030,AT4G37150,AT1G20440,AT4G13190,AT5G66570,AT4G32770,AT2G39730,AT4G03280,AT3G63190,AT1G70890,AT4G01050,AT1G55490,AT2G02130,AT3G55800,AT4G23670,AT1G47128,AT4G09650,AT4G16860,AT3G09260,AT1G33560…	5.92824	4.66908
GO:0006740	biological process (BP)	NADPH regeneration	Down regulated DEGs	1	1282	2	32833	0.080593	0.998309	AT1G55670	0.0780031	0.00609143
GO:0034976	biological process (BP)	response to endoplasmic reticulum stress	Down regulated DEGs	0	1282	0	32833				0	0.25584
GO:0006950	biological process (BP)	response to stress	Up regulated DEGs	275	1171	3696	32833	5.1812e-25	1	AT3G07195,AT1G21250,AT2G13810,AT1G51660,AT1G14870,AT5G65600,AT3G50950,AT5G60280,AT4G23550,AT1G08930,AT4G17500,AT4G11170,AT5G01550,AT5G64905,AT2G17220,AT4G25110,AT5G64900,AT5G19880,AT2G23270,AT3G26470,AT2G43700,AT1G72920,AT1G14550,AT5G39610,AT1G05880,AT3G46930,AT4G22305,AT4G23810,AT1G72450,AT4G22950,AT2G03260,AT3G28580,AT5G60660,AT1G05010,AT5G48657,AT1G49050,AT5G40370,AT3G28340,AT4G19230,AT1G62480…	23.4842	11.257
GO:0006979	biological process (BP)	response to oxidative stress	Up regulated DEGs	54	1171	484	32833	3.7934e-11	1	AT4G11280,AT4G12720,AT1G14870,AT4G23190,AT1G05260,AT4G04810,AT5G07460,AT3G03670,AT4G21840,AT5G01820,AT5G54810,AT5G66390,AT3G25250,AT4G23100,AT1G27730,AT1G62380,AT3G48090,AT1G14550,AT5G39610,AT4G30170,AT2G41090,AT3G46930,AT1G02930,AT4G23810,AT4G11290,AT5G39580,AT4G39640,AT3G28580,AT4G20830,AT2G40750,AT1G05010,AT5G19880,AT5G19890,AT5G40370,AT3G28340,AT1G78410,AT4G11170,AT5G58940,AT3G01420,AT5G42380…	4.61144	1.47413
GO:0006970	biological process (BP)	response to osmotic stress	Up regulated DEGs	48	1171	692	32833	0.00067108	0.999625	AT5G54810,AT3G51920,AT2G38470,AT4G12720,AT2G15390,AT1G05260,AT5G05300,AT1G70170,AT3G09940,AT5G01820,AT5G64750,AT1G08930,AT2G16005,AT1G62280,AT1G55450,AT5G13330,AT1G27730,AT1G62380,AT5G39610,AT1G25220,AT3G46930,AT3G28910,AT4G11650,AT4G37900,AT1G05010,AT3G48850,AT4G11230,AT1G28380,AT5G47910,AT3G56400,AT5G40010,AT3G25780,AT1G01140,AT5G58940,AT2G43000,AT4G14630,AT4G16260,AT5G44610,AT1G62480,AT5G24090…	4.09906	2.10764
GO:0009651	biological process (BP)	response to salt stress	Up regulated DEGs	42	1171	616	32833	0.0020188	0.998853	AT5G54810,AT3G51920,AT2G38470,AT4G12720,AT2G15390,AT1G05260,AT5G05300,AT1G70170,AT5G44610,AT5G01820,AT1G08930,AT2G16005,AT1G62280,AT1G55450,AT5G13330,AT3G09940,AT1G27730,AT1G62380,AT5G39610,AT1G25220,AT3G46930,AT3G28910,AT4G11650,AT1G05010,AT3G48850,AT1G28380,AT5G40010,AT3G25780,AT1G01140,AT5G58940,AT2G43000,AT4G14630,AT4G16260,AT1G62480,AT5G24090,AT4G29810,AT3G23250,AT1G02930,AT1G18570,AT1G66200…	3.58668	1.87616
GO:0006952	biological process (BP)	defense response	Up regulated DEGs	171	1171	1533	32833	2.3052e-37	1	AT2G13810,AT1G51660,AT5G65600,AT3G50950,AT1G15010,AT5G60280,AT4G23550,AT5G01550,AT5G64905,AT2G17220,AT4G25110,AT5G64900,AT3G26470,AT2G43700,AT4G11170,AT5G39610,AT1G19180,AT4G22305,AT4G23810,AT1G72450,AT1G74710,AT1G05010,AT5G48657,AT1G49050,AT3G28910,AT4G19230,AT4G37060,AT3G11340,AT4G23250,AT1G61500,AT3G52400,AT2G17120,AT3G50470,AT4G29810,AT3G48080,AT2G29220,AT4G28460,AT3G09830,AT2G29250,AT2G31865…	14.6029	4.66908
GO:0006740	biological process (BP)	NADPH regeneration	Up regulated DEGs	0	1171	0	32833				0	0.00609143
GO:0034976	biological process (BP)	response to endoplasmic reticulum stress	Up regulated DEGs	2	1171	84	32833	0.88453	0.288139	AT1G42990,AT1G09080	0.170794	0.25584
GO:0050896	biological process (BP)	response to stimulus	Down regulated DEGs	445	1282	6522	32833	4.9285e-23	1	AT1G06190,AT5G45870,AT4G34060,AT5G44650,AT3G14415,AT4G37150,AT1G23740,AT4G18020,AT2G37240,AT2G34060,AT2G35940,AT4G01660,AT5G24850,AT5G58780,AT5G07020,AT5G48300,AT3G16470,AT1G53210,AT2G26740,AT4G01800,AT3G12955,AT3G46530,AT1G20450,AT4G26850,AT2G18790,AT5G65683,AT3G29200,AT1G65820,AT5G46110,AT5G52440,AT1G80300,AT3G11050,AT3G21560,AT1G66330,AT3G52150,AT2G40490,AT5G46270,AT1G78600,AT5G64840,AT2G40080…	34.7114	19.8642
GO:0009416	biological process (BP)	response to light stimulus	Down regulated DEGs	138	1282	754	32833	1.1674e-44	1	AT1G29930,AT5G11260,AT2G47450,AT3G17040,AT4G13670,AT2G39730,AT2G18790,AT1G10370,AT5G08050,AT5G01410,AT4G16250,AT1G34000,AT5G24120,AT5G58760,AT1G50250,AT4G25050,AT3G15620,AT2G40100,AT5G58070,AT1G20620,AT2G35940,AT5G63310,AT4G34190,AT4G04850,AT4G30950,AT2G25930,AT5G48300,AT2G22240,AT2G02950,AT4G01800,AT5G43470,AT3G17609,AT3G50820,AT2G30950,AT1G44575,AT4G10180,AT5G64330,AT1G55480,AT4G26150,AT5G46110…	10.7644	2.29647
GO:0009266	biological process (BP)	response to temperature stimulus	Down regulated DEGs	79	1282	634	32833	5.4764e-16	1	AT3G47860,AT4G13670,AT3G53460,AT4G21320,AT3G12780,AT1G77490,AT5G51820,AT3G02885,AT4G35090,AT3G11050,AT3G11170,AT5G44650,AT1G10760,AT2G18790,AT5G52310,AT5G53170,AT3G52150,AT1G05200,AT2G15970,AT4G32770,AT2G25930,AT1G23740,AT5G61410,AT1G67090,AT5G15960,AT1G74520,AT2G39730,AT2G22240,AT2G37220,AT3G16770,AT5G58070,AT1G55490,AT1G20620,AT1G80030,AT2G28700,AT4G09650,AT3G09260,AT3G06510,AT5G13650,AT2G40300…	6.16225	1.93098
GO:0032870	biological process (BP)	cellular response to hormone stimulus	Down regulated DEGs	46	1282	1050	32833	0.66622	0.390783	AT1G42550,AT5G56860,AT5G45870,AT1G64380,AT3G02885,AT3G23030,AT5G11260,AT2G18790,AT1G15100,AT5G65510,AT1G78570,AT2G36270,AT1G19570,AT2G28550,AT2G01420,AT1G74670,AT4G21940,AT2G23340,AT1G13670,AT5G63310,AT4G39070,AT3G16770,AT3G06980,AT1G67030,AT5G17490,AT3G54990,AT4G29080,AT1G12240,AT3G21510,AT5G43470,AT1G48500,AT4G18010,AT2G33860,AT5G09230,AT1G69935,AT1G02340,AT1G05850,AT3G05800,AT1G79700,AT4G17870…	3.58814	3.198
GO:0071365	biological process (BP)	cellular response to auxin stimulus	Down regulated DEGs	10	1282	238	32833	0.65238	0.47106	AT1G64625,AT2G01420,AT5G13790,AT3G23030,AT4G29080,AT1G13670,AT5G65510,AT5G63310,AT1G78570,AT2G33860	0.780031	0.72488
GO:0071215	biological process (BP)	cellular response to abscisic acid stimulus	Down regulated DEGs	12	1282	316	32833	0.82005	0.264102	AT1G42550,AT5G11260,AT1G02340,AT1G67030,AT5G45870,AT2G36270,AT1G69935,AT1G12240,AT4G17870,AT1G15100,AT4G18010,AT4G21940	0.936037	0.962446
GO:0071370	biological process (BP)	cellular response to gibberellin stimulus	Down regulated DEGs	9	1282	84	32833	0.011174	0.996349	AT5G56860,AT5G11260,AT1G74670,AT3G02885,AT1G67030,AT5G17490,AT1G12240,AT5G39760,AT4G26150	0.702028	0.25584
GO:0071395	biological process (BP)	cellular response to jasmonic acid stimulus	Down regulated DEGs	5	1282	99	32833	0.51034	0.668397	AT1G48500,AT2G18790,AT5G17490,AT2G41370,AT3G06980	0.390016	0.301526
GO:0071446	biological process (BP)	cellular response to salicylic acid stimulus	Down regulated DEGs	4	1282	71	32833	0.43753	0.752478	AT5G43470,AT3G06980,AT5G17490,AT1G19570	0.312012	0.216246
GO:0071369	biological process (BP)	cellular response to ethylene stimulus	Down regulated DEGs	11	1282	219	32833	0.40496	0.710709	AT5G09230,AT1G64380,AT2G28550,AT1G05850,AT3G06980,AT3G54990,AT1G79700,AT3G16770,AT5G60120,AT2G23340,AT5G65510	0.858034	0.667012
GO:0050896	biological process (BP)	response to stimulus	Up regulated DEGs	457	1171	6522	32833	5.9194e-37	1	AT1G51660,AT4G22950,AT3G50950,AT4G37390,AT4G23550,AT2G20142,AT1G72920,AT4G11170,AT1G72430,AT1G05880,AT4G22305,AT1G05010,AT5G48657,AT2G14210,AT4G23250,AT1G12420,AT3G52400,AT5G10380,AT1G23730,AT3G48080,AT3G18290,AT2G31865,AT3G56710,AT4G11280,AT1G07000,AT1G51890,AT1G05260,AT4G11290,AT5G45510,AT2G29110,AT3G28210,AT5G24240,AT1G14780,AT1G07460,AT4G37370,AT4G39830,AT5G38900,AT4G34390,AT2G27690,AT3G23000…	39.0265	19.8642
GO:0009416	biological process (BP)	response to light stimulus	Up regulated DEGs	27	1171	754	32833	0.84616	0.204028	AT5G08790,AT1G70170,AT4G35900,AT3G50930,AT4G15400,AT5G45340,AT1G27730,AT1G75040,AT5G26920,AT5G02200,AT1G08650,AT1G05880,AT1G73805,AT4G37900,AT1G35210,AT4G19230,AT3G59220,AT5G02810,AT5G01500,AT4G18390,AT1G18390,AT4G17490,AT1G66700,AT5G24090,AT2G41100,AT2G01180,AT3G56710	2.30572	2.29647
GO:0009266	biological process (BP)	response to temperature stimulus	Up regulated DEGs	29	1171	634	32833	0.33773	0.730252	AT2G38470,AT1G05260,AT4G23100,AT5G44610,AT5G01820,AT1G08930,AT5G02490,AT3G47220,AT5G13330,AT1G74710,AT1G27730,AT1G09090,AT5G16910,AT4G11880,AT4G18880,AT4G22950,AT5G47910,AT3G23000,AT5G40010,AT1G01140,AT5G58940,AT1G67970,AT5G24090,AT4G29810,AT3G23250,AT1G16670,AT1G09080,AT4G02520,AT3G61190	2.47652	1.93098
GO:0032870	biological process (BP)	cellular response to hormone stimulus	Up regulated DEGs	55	1171	1050	32833	0.055813	0.958837	AT5G01900,AT2G13810,AT4G04700,AT2G17290,AT5G54500,AT5G65600,AT1G18890,AT1G53700,AT2G32460,AT5G64750,AT3G50930,AT1G70810,AT4G17500,AT4G15400,AT1G59870,AT5G01550,AT5G40990,AT1G67800,AT3G59220,AT3G61830,AT4G26120,AT5G26920,AT3G10660,AT1G72430,AT1G08650,AT1G19180,AT3G56380,AT4G04695,AT4G23810,AT1G72450,AT4G37900,AT5G13320,AT2G40180,AT4G14390,AT5G13330,AT5G36970,AT4G04710,AT5G10520,AT2G04450,AT5G64810…	4.69684	3.198
GO:0071365	biological process (BP)	cellular response to auxin stimulus	Up regulated DEGs	8	1171	238	32833	0.77805	0.337906	AT4G37900,AT5G54500,AT3G61830,AT1G53700,AT1G53940,AT4G23980,AT4G02520,AT1G59870	0.683177	0.72488
GO:0071215	biological process (BP)	cellular response to abscisic acid stimulus	Up regulated DEGs	18	1171	316	32833	0.13918	0.909668	AT5G01550,AT1G18890,AT4G04700,AT2G17290,AT1G67800,AT2G40180,AT1G15380,AT5G26920,AT3G10660,AT2G32460,AT4G04710,AT5G64750,AT3G60090,AT1G70810,AT1G08650,AT1G18390,AT3G59220,AT4G04695	1.53715	0.962446
GO:0071370	biological process (BP)	cellular response to gibberellin stimulus	Up regulated DEGs	1	1171	84	32833	0.96762	0.145903	AT2G32460	0.0853971	0.25584
GO:0071395	biological process (BP)	cellular response to jasmonic acid stimulus	Up regulated DEGs	9	1171	99	32833	0.027507	0.989469	AT4G23810,AT1G72450,AT1G15380,AT4G26120,AT5G45110,AT3G56400,AT2G40750,AT1G19180,AT5G64810	0.768574	0.301526
GO:0071446	biological process (BP)	cellular response to salicylic acid stimulus	Up regulated DEGs	13	1171	71	32833	9.4481e-06	0.999998	AT5G13320,AT5G01900,AT2G13810,AT5G65600,AT4G14390,AT1G15380,AT2G40750,AT5G36970,AT3G56400,AT3G50930,AT4G03480,AT2G04450,AT3G01420	1.11016	0.216246
GO:0071369	biological process (BP)	cellular response to ethylene stimulus	Up regulated DEGs	10	1171	219	32833	0.41895	0.703264	AT5G13330,AT4G17500,AT4G17490,AT5G40990,AT2G22200,AT1G72430,AT3G56400,AT5G64750,AT2G40750,AT5G10520	0.853971	0.667012
GO:0015979	biological process (BP)	photosynthesis	Down regulated DEGs	130	1282	277	32833	8.3259e-103	1	AT1G29930,AT4G22890,AT4G05180,AT2G30570,AT3G12780,AT1G75690,AT4G21280,AT5G44650,AT2G18790,AT2G05620,AT1G34000,AT2G06520,AT1G08520,AT5G24120,AT1G78510,AT1G50250,AT1G12900,AT1G20020,AT2G40100,AT1G54780,AT1G64770,AT4G34190,AT4G04850,AT4G30950,AT1G64150,AT3G55800,AT4G01800,AT4G28660,AT4G17600,AT2G30950,AT2G20260,AT2G28605,AT1G44575,AT3G56650,AT1G77090,AT1G55480,AT5G01920,AT3G05410,AT1G31330,AT4G04640…	10.1404	0.843663
GO:0006396	biological process (BP)	RNA processing	Down regulated DEGs	40	1282	895	32833	0.61576	0.447871	AT1G06190,AT3G53460,AT2G41720,AT5G02250,AT1G78010,AT1G45230,AT3G17040,AT3G53030,AT5G66470,AT2G31890,AT3G52150,AT1G74970,AT2G37220,AT3G18680,AT1G23400,AT2G39670,AT2G04270,AT4G38160,AT2G02980,AT5G13650,AT5G04810,AT4G37510,AT5G42310,AT3G63490,AT3G63140,AT5G26742,AT3G09650,AT5G36170,AT1G12800,AT5G46420,AT2G33800,AT3G23700,AT2G35340,AT3G16650,AT4G24770,AT3G03710,AT4G34730,AT1G09340,AT1G70200,AT3G52380	3.12012	2.72592
GO:0016070	biological process (BP)	RNA metabolic process	Down regulated DEGs	152	1282	3885	32833	0.98483	0.0187941	AT1G06190,AT1G64380,AT5G11260,AT2G41720,AT3G17040,AT4G04350,AT5G66470,AT2G18790,AT2G31890,AT2G04842,AT5G08050,AT4G05100,AT2G36270,AT2G42300,AT1G25440,AT3G18680,AT5G24120,AT4G18020,AT2G36000,AT3G04450,AT2G35940,AT4G17600,AT5G65320,AT5G06270,AT4G37780,AT2G25930,AT5G65590,AT1G70000,AT4G29080,AT3G17609,AT2G34620,AT5G65510,AT2G35340,AT2G24120,AT2G36080,AT1G79700,AT1G09340,AT4G26150,AT5G67480,AT4G31650…	11.8565	11.8326
GO:0042254	biological process (BP)	ribosome biogenesis	Down regulated DEGs	30	1282	375	32833	0.0011756	0.999426	AT1G06190,AT3G53460,AT5G02250,AT1G45230,AT2G31890,AT3G52150,AT1G74970,AT2G37220,AT3G19800,AT1G32990,AT2G39670,AT2G04270,AT5G66470,AT5G13650,AT1G12800,AT3G63490,AT3G19810,AT3G63140,AT4G01310,AT5G46420,AT2G33800,AT3G23700,AT5G26742,AT4G24770,AT3G03710,AT4G34730,AT1G09340,AT3G12930,AT1G70200,AT3G52380	2.34009	1.14214
GO:0046148	biological process (BP)	pigment biosynthetic process	Down regulated DEGs	43	1282	160	32833	4.4387e-21	1	AT5G56860,AT4G15560,AT1G31800,AT4G14210,AT3G51820,AT3G21560,AT5G18660,AT5G50920,AT2G40490,AT5G56090,AT1G03630,AT1G78570,AT3G53130,AT1G78600,AT1G08520,AT1G44446,AT5G13930,AT3G14110,AT1G30530,AT3G48730,AT5G06130,AT5G13630,AT2G47460,AT4G03205,AT4G25080,AT5G17230,AT5G47110,AT5G57030,AT5G08640,AT1G70000,AT1G69935,AT5G45930,AT4G31390,AT4G17600,AT2G30390,AT3G03710,AT3G56940,AT4G27440,AT4G18480,AT5G63580…	3.35413	0.487315
GO:0015995	biological process (BP)	chlorophyll biosynthetic process	Down regulated DEGs	26	1282	62	32833	1.6027e-18	1	AT5G56860,AT4G15560,AT3G51820,AT5G18660,AT5G50920,AT2G40490,AT1G03630,AT1G78600,AT1G08520,AT1G44446,AT3G14110,AT3G48730,AT5G13630,AT4G03205,AT4G25080,AT5G47110,AT5G45930,AT1G69935,AT4G31390,AT4G17600,AT3G03710,AT3G56940,AT4G27440,AT4G18480,AT1G74470,AT4G26150	2.02808	0.188834
GO:0009813	biological process (BP)	flavonoid biosynthetic process	Down regulated DEGs	18	1282	77	32833	1.3529e-08	1	AT2G47460,AT1G78600,AT1G30530,AT5G05270,AT4G25640,AT4G00040,AT1G70000,AT5G17050,AT5G08640,AT3G55120,AT3G21560,AT5G63580,AT5G13930,AT5G07990,AT5G17220,AT1G78570,AT1G69935,AT4G31390	1.40406	0.23452
GO:0016117	biological process (BP)	carotenoid biosynthetic process	Down regulated DEGs	8	1282	35	32833	0.00019862	0.999971	AT5G17230,AT4G14210,AT3G03710,AT1G31800,AT5G57030,AT3G53130,AT4G31390,AT5G06130	0.624025	0.1066
GO:0031540	biological process (BP)	regulation of anthocyanin biosynthetic process	Down regulated DEGs	4	1282	15	32833	0.0042564	0.999555	AT1G69935,AT5G13930,AT4G31390,AT1G70000	0.312012	0.0456857
GO:0019761	biological process (BP)	glucosinolate biosynthetic process	Down regulated DEGs	2	1282	60	32833	0.78913	0.446535	AT2G25450,AT1G62540	0.156006	0.182743
GO:0019252	biological process (BP)	starch biosynthetic process	Down regulated DEGs	7	1282	36	32833	0.001479	0.999737	AT5G48300,AT3G01180,AT4G32190,AT5G51820,AT3G55800,AT5G04360,AT3G16000	0.546022	0.109646
GO:0032958	biological process (BP)	inositol phosphate biosynthetic process	Down regulated DEGs	1	1282	26	32833	0.72513	0.638992	AT2G22240	0.0780031	0.0791886
GO:0006633	biological process (BP)	fatty acid biosynthetic process	Down regulated DEGs	13	1282	162	32833	0.044349	0.978058	AT5G48880,AT3G06470,AT5G63380,AT1G36160,AT3G15850,AT4G27030,AT3G11170,AT3G14110,AT1G79700,AT5G59770,AT2G29980,AT4G30950,AT4G25050	1.01404	0.493406
GO:0006754	biological process (BP)	ATP biosynthetic process	Down regulated DEGs	7	1282	116	32833	0.28242	0.836812	AT3G12780,AT4G32260,AT4G26520,AT4G04640,AT2G21330,AT4G38970,AT4G09650	0.546022	0.353303
GO:0009695	biological process (BP)	jasmonic acid biosynthetic process	Down regulated DEGs	1	1282	22	32833	0.65925	0.716885	AT5G63380	0.0780031	0.0670058
GO:0015979	biological process (BP)	photosynthesis	Up regulated DEGs	3	1171	277	32833	0.9987	0.00533336	AT5G01500,AT3G14940,AT1G27730	0.256191	0.843663
GO:0006396	biological process (BP)	RNA processing	Up regulated DEGs	1	1171	895	32833	1	0	AT4G15417	0.0853971	2.72592
GO:0016070	biological process (BP)	RNA metabolic process	Up regulated DEGs	92	1171	3885	32833	1	0	AT3G24310,AT4G22950,AT4G35900,AT4G23550,AT4G17500,AT1G01380,AT2G40740,AT5G39610,AT2G42380,AT1G71200,AT4G17785,AT4G23810,AT3G56380,AT3G46130,AT4G36060,AT2G14210,AT2G43000,AT4G18390,AT4G18880,AT5G41410,AT4G35270,AT1G67270,AT1G18570,AT3G56710,AT5G15130,AT2G17040,AT2G32460,AT5G64750,AT2G40750,AT3G49830,AT2G42430,AT2G37430,AT3G61830,AT5G26920,AT5G02200,AT4G34400,AT3G04070,AT5G41570,AT4G25410,AT3G54500…	7.85653	11.8326
GO:0042254	biological process (BP)	ribosome biogenesis	Up regulated DEGs	0	1171		32833				0	1.14214
GO:0046148	biological process (BP)	pigment biosynthetic process	Up regulated DEGs	3	1171	160	32833	0.97071	0.0822648	AT1G75040,AT3G29430,AT2G43000	0.256191	0.487315
GO:0015995	biological process (BP)	chlorophyll biosynthetic process	Up regulated DEGs	0	1171		32833				0	0.188834
GO:0009813	biological process (BP)	flavonoid biosynthetic process	Up regulated DEGs	3	1171	77	32833	0.64786	0.577492	AT1G75040,AT4G15400,AT2G43000	0.256191	0.23452
GO:0016117	biological process (BP)	carotenoid biosynthetic process	Up regulated DEGs	1	1171	35	32833	0.7893	0.54645	AT3G29430	0.0853971	0.1066
GO:0031540	biological process (BP)	regulation of anthocyanin biosynthetic process	Up regulated DEGs	1	1171	15	32833	0.47892	0.868326	AT1G75040	0.0853971	0.0456857
GO:0019761	biological process (BP)	glucosinolate biosynthetic process	Up regulated DEGs	9	1171	60	32833	0.0010948	0.999755	AT4G23100,AT1G74090,AT1G12130,AT5G57220,AT1G03400,AT5G59530,AT5G48850,AT1G18570,AT1G24100	0.768574	0.182743
GO:0019252	biological process (BP)	starch biosynthetic process	Up regulated DEGs	2	1171	36	32833	0.47246	0.791468	AT5G51830,AT4G12720	0.170794	0.109646
GO:0032958	biological process (BP)	inositol phosphate biosynthetic process	Up regulated DEGs	3	1171	26	32833	0.10404	0.974379	AT5G58690,AT3G47220,AT5G60760	0.256191	0.0791886
GO:0006633	biological process (BP)	fatty acid biosynthetic process	Up regulated DEGs	6	1171	162	32833	0.70222	0.450047	AT1G06080,AT5G16230,AT3G01420,AT2G26560,AT3G28910,AT5G51830	0.512383	0.493406
GO:0006754	biological process (BP)	ATP biosynthetic process	Up regulated DEGs	1	1171	116	32833	0.99291	0.042994	AT4G26270	0.0853971	0.353303
GO:0009695	biological process (BP)	jasmonic acid biosynthetic process	Up regulated DEGs	1	1171	22	32833	0.62324	0.752962	AT3G25780	0.0853971	0.0670058
