# Supplementary material for: HY5 Contributes to Light-Regulated Root System Architecture Under a Root-Covered Culture System
Source: Front Plant Sci. 2019 Nov 28;10:1490. doi: 10.3389/fpls.2019.01490 (PMC6892842; doi:10.3389/fpls.2019.01490)
Supplement: Table S7 — GO enrichment analysis in common regulated genes related to HY5. [file Table_7.xlsx]

## Sheet: GO enrichments analysis
Supplemental Table S7 Gene ontology (GO) enrichments analysis in common regulated genes related to HY5
See the enrichments in the separating sheet, GO up-regulated and GO down-regulated

## Sheet: GO up-regulated
category	over_represented_pvalue	under_represented_pvalue	Queryitem	Querytotal	Bgitem	Bgtotal	term	ontology	correct	gene_list
GO:0046246	1.74e-05	1	4	114	35	32833	terpene biosynthetic process	BP	0.1628	AT3G29410,AT1G66020,AT4G15330,AT4G20210
GO:0009751	4.47e-05	0.999995	7	114	227	32833	response to salicylic acid	BP	0.1628	AT3G46130,AT2G46830,AT4G03440,AT1G01060,AT2G40750,AT4G03480,AT2G13810
GO:0042214	4.9e-05	0.999998	4	114	45	32833	terpene metabolic process	BP	0.1628	AT3G29410,AT1G66020,AT4G15330,AT4G20210
GO:0042754	6.19e-05	1	2	114	3	32833	negative regulation of circadian rhythm	BP	0.1628	AT2G46830,AT1G01060
GO:0000977	0.00011962	0.999991	5	114	123	32833	RNA polymerase II regulatory region sequence-specific DNA binding	MF	0.18631	AT3G30260,AT2G41240,AT4G22950,AT4G11880,AT2G14210
GO:0001012	0.00012518	0.999991	5	114	124	32833	RNA polymerase II regulatory region DNA binding	MF	0.18631	AT3G30260,AT2G41240,AT4G22950,AT4G11880,AT2G14210
GO:0051761	0.00014165	0.999997	3	114	23	32833	sesquiterpene metabolic process	BP	0.18631	AT3G29410,AT1G66020,AT4G20210
GO:0051762	0.00014165	0.999997	3	114	23	32833	sesquiterpene biosynthetic process	BP	0.18631	AT3G29410,AT1G66020,AT4G20210
GO:0009863	0.00016289	0.999992	4	114	64	32833	salicylic acid mediated signaling pathway	BP	0.19044	AT4G03480,AT4G03440,AT2G13810,AT2G40750
GO:0014070	0.00019825	0.999968	8	114	380	32833	response to organic cyclic compound	BP	0.2086	AT3G46130,AT2G46830,AT4G03440,AT1G01060,AT2G40750,AT4G03480,AT2G13810,AT4G15400
GO:0071446	0.00024588	0.999986	4	114	71	32833	cellular response to salicylic acid stimulus	BP	0.23519	AT4G03480,AT4G03440,AT2G13810,AT2G40750
GO:2000031	0.00032669	0.99999	3	114	31	32833	regulation of salicylic acid mediated signaling pathway	BP	0.28645	AT4G03480,AT4G03440,AT2G40750
GO:2001023	0.00039878	0.999987	3	114	33	32833	regulation of response to drug	BP	0.29971	AT4G03480,AT4G03440,AT2G40750
GO:2001038	0.00039878	0.999987	3	114	33	32833	regulation of cellular response to drug	BP	0.29971	AT4G03480,AT4G03440,AT2G40750
GO:0071236	0.00046231	0.99997	4	114	85	32833	cellular response to antibiotic	BP	0.31346	AT4G03480,AT4G03440,AT2G13810,AT2G40750
GO:0046677	0.00047665	0.999925	7	114	336	32833	response to antibiotic	BP	0.31346	AT3G46130,AT2G46830,AT4G03440,AT1G01060,AT2G40750,AT4G03480,AT2G13810
GO:0010333	0.00055631	0.99998	3	114	36	32833	terpene synthase activity	MF	0.34433	AT3G29410,AT1G66020,AT4G20210
GO:0031224	0.0006879	0.999663	43	114	6879	32833	intrinsic component of membrane	CC	0.40212	AT4G37220,AT3G52970,AT4G03440,AT5G46370,AT2G20100,AT4G38390,AT1G16150,AT1G62280,AT3G46400,AT4G09110,AT2G03600,AT3G32047,AT1G53610,AT1G09090,AT3G54450,AT3G14225,AT1G07460,AT1G20860,AT3G05155,AT1G63550,AT1G63570,AT3G50140,AT1G34520,AT4G15330,AT1G10340,AT4G11230,AT4G03480,AT1G03660,AT1G49030,AT2G37700,AT5G06900,AT4G19370,AT1G76430,AT2G39530,AT3G50470,AT4G28620,AT3G18450,AT1G55230,AT1G61750,AT4G37235…
GO:0009975	0.00073101	0.999971	3	114	40	32833	cyclase activity	MF	0.40483	AT3G29410,AT1G66020,AT4G20210
GO:0043565	0.00080251	0.999775	12	114	1016	32833	sequence-specific DNA binding	MF	0.4074	AT4G18390,AT3G46130,AT2G46830,AT4G22950,AT4G08250,AT2G14210,AT4G23980,AT3G01080,AT2G40750,AT2G41240,AT4G11880,AT3G30260
GO:0016838	0.0008131	0.999967	3	114	41	32833	carbon-oxygen lyase activity, acting on phosphates	MF	0.4074	AT3G29410,AT1G66020,AT4G20210
GO:0008134	0.00090632	0.999897	5	114	196	32833	transcription factor binding	MF	0.4272	AT3G30260,AT2G41240,AT4G22950,AT4G11880,AT2G14210
GO:0016174	0.00093382	0.999989	2	114	10	32833	NAD(P)H oxidase activity	MF	0.4272	AT1G09090,AT4G11230
GO:0015293	0.00097484	0.999887	5	114	167	32833	symporter activity	MF	0.42739	AT3G54450,AT1G76430,AT1G20860,AT2G03600,AT3G05155
GO:0048366	0.0010448	0.999812	7	114	370	32833	leaf development	BP	0.43051	AT4G18390,AT2G13810,AT4G24150,AT3G14370,AT1G53700,AT2G40750,AT3G30260
GO:0071407	0.0010638	0.999875	5	114	180	32833	cellular response to organic cyclic compound	BP	0.43051	AT4G03480,AT4G03440,AT4G15400,AT2G13810,AT2G40750
GO:0050664	0.0011145	0.999985	2	114	11	32833	oxidoreductase activity, acting on NAD(P)H, oxygen as acceptor	MF	0.43433	AT1G09090,AT4G11230
GO:0044425	0.0012672	0.999354	44	114	7305	32833	membrane part	CC	0.4762	AT4G37220,AT3G52970,AT4G03440,AT5G46370,AT2G20100,AT4G38390,AT1G16150,AT1G62280,AT3G46400,AT4G09110,AT1G24320,AT2G03600,AT3G32047,AT1G53610,AT1G09090,AT3G54450,AT3G14225,AT1G07460,AT1G20860,AT3G05155,AT1G63550,AT1G63570,AT3G50140,AT1G34520,AT4G15330,AT1G10340,AT4G11230,AT4G03480,AT1G03660,AT1G49030,AT2G37700,AT5G06900,AT4G19370,AT1G76430,AT2G39530,AT3G50470,AT4G28620,AT3G18450,AT1G55230,AT1G61750…
GO:0016021	0.0015206	0.999227	41	114	6691	32833	integral component of membrane	CC	0.5517	AT4G37220,AT3G52970,AT4G03440,AT5G46370,AT2G20100,AT4G38390,AT1G16150,AT1G62280,AT3G46400,AT4G09110,AT2G03600,AT3G32047,AT1G53610,AT1G09090,AT3G54450,AT3G14225,AT1G20860,AT3G05155,AT1G63570,AT3G50140,AT1G34520,AT4G15330,AT1G10340,AT4G11230,AT4G03480,AT1G03660,AT1G49030,AT2G37700,AT5G06900,AT4G19370,AT1G76430,AT2G39530,AT3G50470,AT4G28620,AT3G18450,AT1G55230,AT1G61750,AT4G37235,AT3G55790,AT4G09130…
GO:0000976	0.0016182	0.99979	5	114	220	32833	transcription regulatory region sequence-specific DNA binding	MF	0.56754	AT3G30260,AT2G41240,AT4G22950,AT4G11880,AT2G14210
GO:0042752	0.0016792	0.99991	3	114	56	32833	regulation of circadian rhythm	BP	0.56843	AT2G46830,AT3G54500,AT1G01060
GO:0140110	0.0017287	0.99937	16	114	1780	32833	transcription regulator activity	MF	0.56843	AT4G18390,AT3G30260,AT3G46130,AT2G46830,AT4G22950,AT4G08250,AT2G14210,AT1G14580,AT4G23980,AT2G20100,AT1G01060,AT2G40750,AT3G54500,AT4G11880,AT2G41240,AT3G01080
GO:0035690	0.0018628	0.999821	4	114	124	32833	cellular response to drug	BP	0.59395	AT4G03480,AT4G03440,AT2G13810,AT2G40750
GO:0016709	0.0019674	0.999733	5	114	202	32833	oxidoreductase activity, acting on paired donors, with incorporation or reduction of molecular oxygen, NAD(P)H as one donor, and incorporation of one atom of oxygen	MF	0.60884	AT3G32047,AT1G04610,AT5G06900,AT4G15330,AT3G52970
GO:0003700	0.002158	0.999222	15	114	1644	32833	DNA-binding transcription factor activity	MF	0.64876	AT4G18390,AT3G46130,AT2G46830,AT4G22950,AT4G08250,AT2G14210,AT1G14580,AT4G23980,AT2G20100,AT1G01060,AT2G40750,AT2G41240,AT4G11880,AT3G30260,AT3G01080
GO:0007623	0.0031058	0.999656	4	114	143	32833	circadian rhythm	BP	0.90777	AT2G46830,AT3G54500,AT5G06980,AT1G01060
GO:0048511	0.0038783	0.999542	4	114	152	32833	rhythmic process	BP	1	AT2G46830,AT3G54500,AT5G06980,AT1G01060
GO:0000981	0.0039655	0.999528	4	114	173	32833	DNA-binding transcription factor activity, RNA polymerase II-specific	MF	1	AT4G22950,AT2G20100,AT4G11880,AT3G30260
GO:0001067	0.0039662	0.999096	7	114	511	32833	regulatory region nucleic acid binding	MF	1	AT4G22950,AT2G14210,AT1G01060,AT2G40750,AT2G41240,AT4G11880,AT3G30260
GO:0044212	0.0039662	0.999096	7	114	511	32833	transcription regulatory region DNA binding	MF	1	AT4G22950,AT2G14210,AT1G01060,AT2G40750,AT2G41240,AT4G11880,AT3G30260
GO:0099402	0.0041224	0.998664	11	114	1034	32833	plant organ development	BP	1	AT4G18390,AT2G13810,AT4G24150,AT3G14370,AT2G14210,AT1G14580,AT1G53700,AT2G40750,AT3G53040,AT4G11880,AT3G30260
GO:0062045	0.0042522	1	1	114	1	32833	L-lysine alpha-aminotransferase	MF	1	AT2G13810
GO:0015415	0.0045424	1	1	114	1	32833	ATPase-coupled phosphate ion transmembrane transporter activity	MF	1	AT1G76430
GO:0099133	0.0045424	1	1	114	1	32833	ATP hydrolysis coupled anion transmembrane transport	BP	1	AT1G76430
GO:0045944	0.0045654	0.999245	5	114	275	32833	positive regulation of transcription by RNA polymerase II	BP	1	AT3G30260,AT4G22950,AT2G20100,AT4G11880,AT2G14210
GO:0006873	0.0046985	0.999414	4	114	159	32833	cellular ion homeostasis	BP	1	AT2G41240,AT3G47220,AT1G62280,AT4G28620
GO:1990837	0.0048451	0.999187	5	114	277	32833	sequence-specific double-stranded DNA binding	MF	1	AT3G30260,AT2G41240,AT4G22950,AT4G11880,AT2G14210
GO:0042493	0.0058582	0.9984	8	114	653	32833	response to drug	BP	1	AT3G46130,AT2G46830,AT4G03440,AT1G01060,AT2G40750,AT4G03480,AT2G03600,AT2G13810
GO:0048367	0.0059543	0.998089	10	114	946	32833	shoot system development	BP	1	AT4G18390,AT2G13810,AT4G24150,AT4G22950,AT3G14370,AT1G53700,AT2G40750,AT3G53040,AT4G11880,AT3G30260
GO:0006357	0.0061584	0.998676	6	114	425	32833	regulation of transcription by RNA polymerase II	BP	1	AT4G22950,AT2G14210,AT2G20100,AT2G41240,AT4G11880,AT3G30260
GO:0006355	0.0065855	0.997096	18	114	2398	32833	regulation of transcription, DNA-templated	BP	1	AT4G18390,AT3G30260,AT5G06980,AT3G46130,AT4G24150,AT2G46830,AT4G22950,AT4G08250,AT2G14210,AT1G14580,AT4G23980,AT2G20100,AT1G01060,AT2G40750,AT3G54500,AT4G11880,AT2G41240,AT3G01080
GO:0048827	0.0069235	0.998251	7	114	524	32833	phyllome development	BP	1	AT4G18390,AT2G13810,AT4G24150,AT3G14370,AT1G53700,AT2G40750,AT3G30260
GO:1903506	0.007075	0.996857	18	114	2415	32833	regulation of nucleic acid-templated transcription	BP	1	AT4G18390,AT3G30260,AT5G06980,AT3G46130,AT4G24150,AT2G46830,AT4G22950,AT4G08250,AT2G14210,AT1G14580,AT4G23980,AT2G20100,AT1G01060,AT2G40750,AT3G54500,AT4G11880,AT2G41240,AT3G01080
GO:2001141	0.007075	0.996857	18	114	2415	32833	regulation of RNA biosynthetic process	BP	1	AT4G18390,AT3G30260,AT5G06980,AT3G46130,AT4G24150,AT2G46830,AT4G22950,AT4G08250,AT2G14210,AT1G14580,AT4G23980,AT2G20100,AT1G01060,AT2G40750,AT3G54500,AT4G11880,AT2G41240,AT3G01080
GO:0009926	0.0072656	0.999335	3	114	95	32833	auxin polar transport	BP	1	AT4G11880,AT1G53700,AT3G14370
GO:0000982	0.0074166	0.999314	3	114	114	32833	transcription factor activity, RNA polymerase II proximal promoter sequence-specific DNA binding	MF	1	AT4G22950,AT4G11880,AT3G30260
GO:0010048	0.0080382	0.999667	2	114	39	32833	vernalization response	BP	1	AT4G22950,AT4G11880
GO:1902680	0.0085468	0.997752	7	114	582	32833	positive regulation of RNA biosynthetic process	BP	1	AT4G18390,AT2G46830,AT4G22950,AT2G14210,AT2G20100,AT4G11880,AT3G30260
GO:1903508	0.0085468	0.997752	7	114	582	32833	positive regulation of nucleic acid-templated transcription	BP	1	AT4G18390,AT2G46830,AT4G22950,AT2G14210,AT2G20100,AT4G11880,AT3G30260
GO:0055082	0.0086537	0.998714	4	114	190	32833	cellular chemical homeostasis	BP	1	AT2G41240,AT3G47220,AT1G62280,AT4G28620
GO:1901529	0.0087753	0.999981	1	114	2	32833	positive regulation of anion channel activity	BP	1	AT1G62280
GO:1903793	0.0087753	0.999981	1	114	2	32833	positive regulation of anion transport	BP	1	AT1G62280
GO:1903961	0.0087753	0.999981	1	114	2	32833	positive regulation of anion transmembrane transport	BP	1	AT1G62280
GO:0080073	0.0087938	0.999981	1	114	2	32833	spermidine:coumaroyl CoA N-acyltransferase activity	MF	1	AT2G25150
GO:0004573	0.0092406	0.999979	1	114	2	32833	mannosyl-oligosaccharide glucosidase activity	MF	1	AT1G24320
GO:0006629	0.009271	0.996642	11	114	1141	32833	lipid metabolic process	BP	1	AT2G31540,AT1G34520,AT4G15330,AT2G37700,AT3G47220,AT3G14225,AT4G37050,AT1G66020,AT4G20210,AT3G29410,AT4G15400
GO:0051252	0.0098645	0.995464	18	114	2494	32833	regulation of RNA metabolic process	BP	1	AT4G18390,AT3G30260,AT5G06980,AT3G46130,AT4G24150,AT2G46830,AT4G22950,AT4G08250,AT2G14210,AT1G14580,AT4G23980,AT2G20100,AT1G01060,AT2G40750,AT3G54500,AT4G11880,AT2G41240,AT3G01080
GO:0051254	0.010394	0.997162	7	114	603	32833	positive regulation of RNA metabolic process	BP	1	AT4G18390,AT2G46830,AT4G22950,AT2G14210,AT2G20100,AT4G11880,AT3G30260
GO:0008299	0.010451	0.998359	4	114	199	32833	isoprenoid biosynthetic process	BP	1	AT3G29410,AT1G66020,AT4G15330,AT4G20210
GO:0030170	0.010522	0.998896	3	114	103	32833	pyridoxal phosphate binding	MF	1	AT4G28410,AT1G33320,AT2G13810
GO:0070279	0.010522	0.998896	3	114	103	32833	vitamin B6 binding	MF	1	AT4G28410,AT1G33320,AT2G13810
GO:0016020	0.010797	0.993594	50	114	9455	32833	membrane	CC	1	AT4G37220,AT3G52970,AT4G03440,AT5G46370,AT5G18910,AT2G20100,AT4G38390,AT3G47220,AT1G62280,AT3G46400,AT4G09110,AT1G24320,AT2G03600,AT3G32047,AT1G53610,AT1G16150,AT1G09090,AT3G54450,AT3G14225,AT1G07460,AT1G20860,AT3G05155,AT1G63550,AT1G63570,AT3G50140,AT1G34520,AT5G17720,AT4G15330,AT1G10340,AT4G11230,AT4G03480,AT1G03660,AT1G49030,AT2G37700,AT5G06900,AT4G19370,AT1G76430,AT2G39530,AT3G14370,AT3G50470…
GO:0006875	0.010932	0.998836	3	114	111	32833	cellular metal ion homeostasis	BP	1	AT2G41240,AT3G47220,AT4G28620
GO:0006366	0.011045	0.997312	6	114	485	32833	transcription by RNA polymerase II	BP	1	AT4G22950,AT2G14210,AT2G20100,AT2G41240,AT4G11880,AT3G30260
GO:0060918	0.011288	0.998784	3	114	111	32833	auxin transport	BP	1	AT4G11880,AT1G53700,AT3G14370
GO:0006351	0.011702	0.994521	18	114	2546	32833	transcription, DNA-templated	BP	1	AT4G18390,AT3G30260,AT5G06980,AT3G46130,AT4G24150,AT2G46830,AT4G22950,AT4G08250,AT2G14210,AT1G14580,AT4G23980,AT2G20100,AT1G01060,AT2G40750,AT3G54500,AT4G11880,AT2G41240,AT3G01080
GO:0050896	0.012238	0.992981	37	114	6522	32833	response to stimulus	BP	1	AT2G13810,AT4G22950,AT4G03440,AT5G18910,AT4G37050,AT4G15400,AT1G62280,AT2G03600,AT2G46830,AT1G09090,AT1G07460,AT2G41240,AT4G11880,AT1G61840,AT5G06980,AT3G46130,AT4G11390,AT4G15330,AT2G14210,AT4G11230,AT4G03480,AT1G01060,AT3G47220,AT3G55720,AT3G54500,AT4G18390,AT4G37220,AT1G53700,AT3G14370,AT3G50470,AT4G28620,AT4G23980,AT3G51570,AT2G40750,AT3G55790,AT1G44050,AT3G01080
GO:0031326	0.012339	0.994075	19	114	2744	32833	regulation of cellular biosynthetic process	BP	1	AT4G18390,AT3G30260,AT5G06980,AT3G46130,AT4G24150,AT2G46830,AT4G22950,AT4G08250,AT4G11880,AT2G14210,AT1G14580,AT4G23980,AT2G20100,AT1G01060,AT2G40750,AT3G54500,AT4G15400,AT2G41240,AT3G01080
GO:0004497	0.012358	0.997399	5	114	317	32833	monooxygenase activity	MF	1	AT3G32047,AT1G04610,AT5G06900,AT4G15330,AT3G52970
GO:0009914	0.012362	0.998622	3	114	115	32833	hormone transport	BP	1	AT4G11880,AT1G53700,AT3G14370
GO:0010557	0.012403	0.996495	7	114	627	32833	positive regulation of macromolecule biosynthetic process	BP	1	AT4G18390,AT2G46830,AT4G22950,AT2G14210,AT2G20100,AT4G11880,AT3G30260
GO:0097659	0.012429	0.994143	18	114	2562	32833	nucleic acid-templated transcription	BP	1	AT4G18390,AT3G30260,AT5G06980,AT3G46130,AT4G24150,AT2G46830,AT4G22950,AT4G08250,AT2G14210,AT1G14580,AT4G23980,AT2G20100,AT1G01060,AT2G40750,AT3G54500,AT4G11880,AT2G41240,AT3G01080
GO:0032411	0.012697	0.999946	1	114	3	32833	positive regulation of transporter activity	BP	1	AT1G62280
GO:0032414	0.012697	0.999946	1	114	3	32833	positive regulation of ion transmembrane transporter activity	BP	1	AT1G62280
GO:0062034	0.012699	0.999946	1	114	3	32833	L-pipecolic acid biosynthetic process	BP	1	AT2G13810
GO:0003962	0.012832	0.999945	1	114	3	32833	cystathionine gamma-synthase activity	MF	1	AT1G33320
GO:0006817	0.012847	0.99932	2	114	39	32833	phosphate ion transport	BP	1	AT1G76430,AT1G20860
GO:0048574	0.012867	0.999317	2	114	40	32833	long-day photoperiodism, flowering	BP	1	AT2G46830,AT1G01060
GO:0043496	0.013037	0.999944	1	114	3	32833	regulation of protein homodimerization activity	BP	1	AT2G46830
GO:0009889	0.013322	0.993551	19	114	2766	32833	regulation of biosynthetic process	BP	1	AT4G18390,AT3G30260,AT5G06980,AT3G46130,AT4G24150,AT2G46830,AT4G22950,AT4G08250,AT4G11880,AT2G14210,AT1G14580,AT4G23980,AT2G20100,AT1G01060,AT2G40750,AT3G54500,AT4G15400,AT2G41240,AT3G01080
GO:0048731	0.013477	0.994035	15	114	1922	32833	system development	BP	1	AT4G18390,AT2G13810,AT4G24150,AT2G46830,AT4G22950,AT3G14370,AT2G14210,AT1G14580,AT1G53700,AT1G01060,AT3G27490,AT2G40750,AT3G53040,AT4G11880,AT3G30260
GO:1901684	0.013509	0.999939	1	114	3	32833	arsenate ion transmembrane transport	BP	1	AT1G76430
GO:0032774	0.013607	0.993525	18	114	2586	32833	RNA biosynthetic process	BP	1	AT4G18390,AT3G30260,AT5G06980,AT3G46130,AT4G24150,AT2G46830,AT4G22950,AT4G08250,AT2G14210,AT1G14580,AT4G23980,AT2G20100,AT1G01060,AT2G40750,AT3G54500,AT4G11880,AT2G41240,AT3G01080
GO:0043225	0.013647	0.999938	1	114	3	32833	ATPase-coupled anion transmembrane transporter activity	MF	1	AT1G76430
GO:0016298	0.013737	0.998407	3	114	119	32833	lipase activity	MF	1	AT3G14225,AT4G37050,AT3G47220
GO:0045935	0.013979	0.995957	7	114	638	32833	positive regulation of nucleobase-containing compound metabolic process	BP	1	AT4G18390,AT2G46830,AT4G22950,AT2G14210,AT2G20100,AT4G11880,AT3G30260
GO:0010228	0.014442	0.997505	4	114	221	32833	vegetative to reproductive phase transition of meristem	BP	1	AT2G46830,AT4G11880,AT1G01060,AT3G30260
GO:0015295	0.014477	0.99829	3	114	113	32833	solute:proton symporter activity	MF	1	AT3G54450,AT2G03600,AT3G05155
GO:0006879	0.014545	0.999174	2	114	45	32833	cellular iron ion homeostasis	BP	1	AT2G41240,AT4G28620
GO:0019219	0.014852	0.992864	18	114	2602	32833	regulation of nucleobase-containing compound metabolic process	BP	1	AT4G18390,AT3G30260,AT5G06980,AT3G46130,AT4G24150,AT2G46830,AT4G22950,AT4G08250,AT2G14210,AT1G14580,AT4G23980,AT2G20100,AT1G01060,AT2G40750,AT3G54500,AT4G11880,AT2G41240,AT3G01080
GO:0048571	0.015522	0.999088	2	114	44	32833	long-day photoperiodism	BP	1	AT2G46830,AT1G01060
GO:0031328	0.015795	0.99532	7	114	656	32833	positive regulation of cellular biosynthetic process	BP	1	AT4G18390,AT2G46830,AT4G22950,AT2G14210,AT2G20100,AT4G11880,AT3G30260
GO:0015294	0.01592	0.998051	3	114	117	32833	solute:cation symporter activity	MF	1	AT3G54450,AT2G03600,AT3G05155
GO:0010422	0.015938	0.999905	1	114	4	32833	regulation of brassinosteroid biosynthetic process	BP	1	AT4G15400
GO:0050810	0.015938	0.999905	1	114	4	32833	regulation of steroid biosynthetic process	BP	1	AT4G15400
GO:0090030	0.015938	0.999905	1	114	4	32833	regulation of steroid hormone biosynthetic process	BP	1	AT4G15400
GO:0006720	0.016376	0.997063	4	114	227	32833	isoprenoid metabolic process	BP	1	AT3G29410,AT1G66020,AT4G15330,AT4G20210
GO:0009058	0.016488	0.990531	33	114	5740	32833	biosynthetic process	BP	1	AT1G04610,AT2G13810,AT4G22950,AT1G14580,AT2G25150,AT2G20100,AT4G15400,AT4G28410,AT1G24320,AT2G46830,AT4G08250,AT1G66020,AT2G41240,AT4G11880,AT5G06980,AT3G46130,AT4G15330,AT2G37700,AT2G14210,AT1G01060,AT3G29410,AT3G54500,AT4G19370,AT4G18390,AT4G24150,AT4G38390,AT3G47220,AT4G23980,AT4G20210,AT2G40750,AT1G33320,AT3G30260,AT3G01080
GO:2000112	0.016537	0.991961	18	114	2633	32833	regulation of cellular macromolecule biosynthetic process	BP	1	AT4G18390,AT3G30260,AT5G06980,AT3G46130,AT4G24150,AT2G46830,AT4G22950,AT4G08250,AT2G14210,AT1G14580,AT4G23980,AT2G20100,AT1G01060,AT2G40750,AT3G54500,AT4G11880,AT2G41240,AT3G01080
GO:0050794	0.016597	0.990588	31	114	5284	32833	regulation of cellular process	BP	1	AT2G13810,AT4G22950,AT4G03440,AT1G14580,AT1G53700,AT2G20100,AT4G15400,AT2G46830,AT4G08250,AT1G07460,AT2G41240,AT4G11880,AT1G61840,AT5G06980,AT3G46130,AT4G11390,AT2G14210,AT1G01060,AT3G54500,AT4G18390,AT4G24150,AT4G23980,AT3G14370,AT3G47220,AT5G18910,AT3G51570,AT2G40750,AT4G03480,AT1G44050,AT3G30260,AT3G01080
GO:0034767	0.01727	0.999888	1	114	4	32833	positive regulation of ion transmembrane transport	BP	1	AT1G62280
GO:0005506	0.017324	0.996031	5	114	355	32833	iron ion binding	MF	1	AT3G32047,AT3G52970,AT5G06900,AT4G15330,AT2G37700
GO:0009891	0.0179	0.994563	7	114	672	32833	positive regulation of biosynthetic process	BP	1	AT4G18390,AT2G46830,AT4G22950,AT2G14210,AT2G20100,AT4G11880,AT3G30260
GO:0010556	0.01808	0.991123	18	114	2659	32833	regulation of macromolecule biosynthetic process	BP	1	AT4G18390,AT3G30260,AT5G06980,AT3G46130,AT4G24150,AT2G46830,AT4G22950,AT4G08250,AT2G14210,AT1G14580,AT4G23980,AT2G20100,AT1G01060,AT2G40750,AT3G54500,AT4G11880,AT2G41240,AT3G01080
GO:0042221	0.018443	0.990459	21	114	3202	32833	response to chemical	BP	1	AT4G11230,AT4G15400,AT3G46130,AT2G46830,AT1G53700,AT4G37220,AT4G03440,AT3G14370,AT4G28620,AT1G09090,AT4G03480,AT4G23980,AT4G37050,AT1G62280,AT2G40750,AT3G55790,AT2G03600,AT2G41240,AT2G14210,AT2G13810,AT1G01060
GO:0017057	0.018694	0.99986	1	114	5	32833	6-phosphogluconolactonase activity	MF	1	AT5G24410
GO:0040034	0.018775	0.998776	2	114	51	32833	regulation of development, heterochronic	BP	1	AT4G18390,AT4G22950
GO:0007165	0.018889	0.991289	15	114	2042	32833	signal transduction	BP	1	AT1G61840,AT4G15400,AT2G13810,AT4G11390,AT1G53700,AT4G23980,AT4G03440,AT3G14370,AT3G47220,AT4G03480,AT1G07460,AT3G51570,AT2G40750,AT5G18910,AT1G44050
GO:0019218	0.019751	0.999844	1	114	5	32833	regulation of steroid metabolic process	BP	1	AT4G15400
GO:0003690	0.019931	0.995266	5	114	385	32833	double-stranded DNA binding	MF	1	AT3G30260,AT2G41240,AT4G22950,AT4G11880,AT2G14210
GO:0048825	0.020262	0.998624	2	114	51	32833	cotyledon development	BP	1	AT1G53700,AT3G14370
GO:0051716	0.020367	0.989355	21	114	3209	32833	cellular response to stimulus	BP	1	AT1G61840,AT4G15400,AT2G13810,AT4G03480,AT4G11390,AT4G11230,AT1G53700,AT4G23980,AT4G03440,AT3G14370,AT3G50470,AT2G14210,AT1G09090,AT3G55790,AT1G07460,AT3G51570,AT3G47220,AT5G18910,AT2G41240,AT1G44050,AT2G40750
GO:0043433	0.020382	0.999834	1	114	5	32833	negative regulation of DNA-binding transcription factor activity	BP	1	AT1G01060
GO:0005274	0.020688	0.999829	1	114	5	32833	allantoin:proton symporter activity	MF	1	AT2G03600
GO:0015391	0.020688	0.999829	1	114	5	32833	nucleobase:cation symporter activity	MF	1	AT2G03600
GO:0015505	0.020688	0.999829	1	114	5	32833	uracil:cation symporter activity	MF	1	AT2G03600
GO:0015720	0.020688	0.999829	1	114	5	32833	allantoin transport	BP	1	AT2G03600
GO:0070887	0.02088	0.991128	12	114	1515	32833	cellular response to chemical stimulus	BP	1	AT4G11230,AT2G13810,AT1G53700,AT4G03440,AT3G14370,AT2G14210,AT1G09090,AT4G03480,AT4G23980,AT2G40750,AT3G55790,AT4G15400
GO:0023052	0.021526	0.989909	15	114	2086	32833	signaling	BP	1	AT1G61840,AT4G15400,AT2G13810,AT4G11390,AT1G53700,AT4G23980,AT4G03440,AT3G14370,AT3G47220,AT4G03480,AT1G07460,AT3G51570,AT2G40750,AT5G18910,AT1G44050
GO:0030246	0.021578	0.994771	5	114	374	32833	carbohydrate binding	MF	1	AT1G61230,AT5G20710,AT1G07460,AT5G59270,AT1G16150
GO:0001101	0.022913	0.990526	11	114	1338	32833	response to acid chemical	BP	1	AT3G46130,AT2G46830,AT4G03440,AT2G14210,AT4G37050,AT1G01060,AT2G40750,AT4G03480,AT2G13810,AT2G41240,AT1G62280
GO:0022840	0.024247	0.999755	1	114	6	32833	leak channel activity	MF	1	AT5G46370
GO:0022841	0.024247	0.999755	1	114	6	32833	potassium ion leak channel activity	MF	1	AT5G46370
GO:0022842	0.024247	0.999755	1	114	6	32833	narrow pore channel activity	MF	1	AT5G46370
GO:0030322	0.024247	0.999755	1	114	6	32833	stabilization of membrane potential	BP	1	AT5G46370
GO:0015698	0.02442	0.996478	3	114	146	32833	inorganic anion transport	BP	1	AT1G76430,AT1G20860,AT1G62280
GO:0045893	0.02466	0.992834	6	114	562	32833	positive regulation of transcription, DNA-templated	BP	1	AT2G46830,AT4G22950,AT2G14210,AT2G20100,AT4G11880,AT3G30260
GO:0030003	0.025123	0.996337	3	114	148	32833	cellular cation homeostasis	BP	1	AT2G41240,AT3G47220,AT4G28620
GO:0034764	0.025321	0.999733	1	114	6	32833	positive regulation of transmembrane transport	BP	1	AT1G62280
GO:0016705	0.025675	0.993493	5	114	389	32833	oxidoreductase activity, acting on paired donors, with incorporation or reduction of molecular oxygen	MF	1	AT3G32047,AT1G04610,AT5G06900,AT4G15330,AT3G52970
GO:0010076	0.02577	0.999723	1	114	6	32833	maintenance of floral meristem identity	BP	1	AT4G11880
GO:0007154	0.025978	0.987232	16	114	2332	32833	cell communication	BP	1	AT1G61840,AT4G15400,AT2G13810,AT4G11390,AT1G53700,AT4G23980,AT4G03440,AT3G14370,AT3G47220,AT4G03480,AT1G07460,AT3G51570,AT2G40750,AT5G18910,AT2G41240,AT1G44050
GO:0044249	0.026001	0.984674	31	114	5505	32833	cellular biosynthetic process	BP	1	AT1G04610,AT2G13810,AT4G22950,AT1G14580,AT2G25150,AT2G20100,AT4G15400,AT1G24320,AT2G46830,AT4G08250,AT1G66020,AT2G41240,AT4G11880,AT5G06980,AT3G46130,AT4G15330,AT2G37700,AT2G14210,AT1G01060,AT3G29410,AT3G54500,AT4G19370,AT4G18390,AT4G24150,AT4G38390,AT4G23980,AT4G20210,AT2G40750,AT1G33320,AT3G30260,AT3G01080
GO:0043393	0.026378	0.99971	1	114	6	32833	regulation of protein binding	BP	1	AT2G46830
GO:0000170	0.02643	0.999708	1	114	6	32833	sphingosine hydroxylase activity	MF	1	AT2G37700
GO:0015291	0.026482	0.993236	5	114	375	32833	secondary active transmembrane transporter activity	MF	1	AT3G54450,AT1G76430,AT1G20860,AT2G03600,AT3G05155
GO:2000306	0.026508	0.999698	1	114	7	32833	positive regulation of photomorphogenesis	BP	1	AT4G18390
GO:0010817	0.02662	0.993189	5	114	401	32833	regulation of hormone levels	BP	1	AT1G04610,AT4G11880,AT4G15400,AT1G53700,AT3G14370
GO:0032922	0.027217	0.999691	1	114	6	32833	circadian regulation of gene expression	BP	1	AT3G54500
GO:0048878	0.027645	0.992858	5	114	395	32833	chemical homeostasis	BP	1	AT3G47220,AT2G41240,AT4G15400,AT1G62280,AT4G28620
GO:0019842	0.02797	0.995749	3	114	154	32833	vitamin binding	MF	1	AT4G28410,AT1G33320,AT2G13810
GO:0004620	0.027974	0.997735	2	114	60	32833	phospholipase activity	MF	1	AT4G37050,AT3G47220
GO:0031347	0.02801	0.994088	4	114	272	32833	regulation of defense response	BP	1	AT4G03480,AT4G03440,AT3G01080,AT2G40750
GO:0050789	0.028104	0.983121	33	114	5962	32833	regulation of biological process	BP	1	AT2G13810,AT4G22950,AT4G03440,AT1G14580,AT5G18910,AT2G20100,AT4G15400,AT1G62280,AT2G46830,AT4G08250,AT1G07460,AT3G27490,AT2G41240,AT4G11880,AT1G61840,AT5G06980,AT3G46130,AT4G11390,AT2G14210,AT1G01060,AT3G54500,AT4G18390,AT4G24150,AT1G53700,AT3G14370,AT3G47220,AT4G23980,AT3G51570,AT2G40750,AT4G03480,AT1G44050,AT3G30260,AT3G01080
GO:0016042	0.028527	0.993945	4	114	274	32833	lipid catabolic process	BP	1	AT3G14225,AT4G37050,AT2G31540,AT3G47220
GO:0042391	0.028767	0.999645	1	114	7	32833	regulation of membrane potential	BP	1	AT5G46370
GO:0000287	0.02911	0.995508	3	114	154	32833	magnesium ion binding	MF	1	AT3G29410,AT1G66020,AT4G20210
GO:0050801	0.029222	0.993752	4	114	271	32833	ion homeostasis	BP	1	AT2G41240,AT3G47220,AT1G62280,AT4G28620
GO:0009733	0.029274	0.99232	5	114	435	32833	response to auxin	BP	1	AT2G46830,AT4G23980,AT1G53700,AT3G14370,AT1G01060
GO:0005350	0.029717	0.999621	1	114	7	32833	pyrimidine nucleobase transmembrane transporter activity	MF	1	AT2G03600
GO:0015210	0.029717	0.999621	1	114	7	32833	uracil transmembrane transporter activity	MF	1	AT2G03600
GO:0015855	0.029717	0.999621	1	114	7	32833	pyrimidine nucleobase transport	BP	1	AT2G03600
GO:0015857	0.029717	0.999621	1	114	7	32833	uracil transport	BP	1	AT2G03600
GO:1903791	0.029717	0.999621	1	114	7	32833	uracil transmembrane transport	BP	1	AT2G03600
GO:1904082	0.029717	0.999621	1	114	7	32833	pyrimidine nucleobase transmembrane transport	BP	1	AT2G03600
GO:0055065	0.030553	0.995194	3	114	163	32833	metal ion homeostasis	BP	1	AT2G41240,AT3G47220,AT4G28620
GO:0055072	0.03079	0.997369	2	114	67	32833	iron ion homeostasis	BP	1	AT2G41240,AT4G28620
GO:0010106	0.0309	0.999581	1	114	8	32833	cellular response to iron ion starvation	BP	1	AT2G41240
GO:0009628	0.031423	0.98454	15	114	2162	32833	response to abiotic stimulus	BP	1	AT4G18390,AT4G11230,AT5G06980,AT2G46830,AT4G22950,AT4G11880,AT3G47220,AT1G09090,AT1G01060,AT2G40750,AT3G55790,AT3G55720,AT2G41240,AT4G15400,AT1G62280
GO:0046916	0.031484	0.997276	2	114	69	32833	cellular transition metal ion homeostasis	BP	1	AT2G41240,AT4G28620
GO:0016114	0.031489	0.994991	3	114	159	32833	terpenoid biosynthetic process	BP	1	AT3G29410,AT1G66020,AT4G20210
GO:0043270	0.03163	0.999561	1	114	8	32833	positive regulation of ion transport	BP	1	AT1G62280
GO:0009791	0.03166	0.985708	12	114	1573	32833	post-embryonic development	BP	1	AT4G18390,AT2G46830,AT4G22950,AT3G14370,AT2G14210,AT1G09090,AT1G53700,AT1G01060,AT3G27490,AT3G53040,AT4G11880,AT3G30260
GO:1901700	0.032901	0.984567	13	114	1783	32833	response to oxygen-containing compound	BP	1	AT3G46130,AT2G46830,AT4G37220,AT4G03440,AT2G14210,AT4G37050,AT1G01060,AT2G40750,AT4G03480,AT2G13810,AT2G41240,AT4G15400,AT1G62280
GO:0016835	0.03292	0.994671	3	114	164	32833	carbon-oxygen lyase activity	MF	1	AT3G29410,AT1G66020,AT4G20210
GO:1901362	0.033061	0.981806	21	114	3449	32833	organic cyclic compound biosynthetic process	BP	1	AT4G18390,AT3G30260,AT5G06980,AT3G46130,AT4G24150,AT4G19370,AT2G46830,AT4G22950,AT4G08250,AT4G11880,AT2G14210,AT1G14580,AT4G23980,AT2G20100,AT1G01060,AT2G40750,AT2G13810,AT3G54500,AT4G15400,AT2G41240,AT3G01080
GO:0045962	0.033771	0.999499	1	114	8	32833	positive regulation of development, heterochronic	BP	1	AT4G18390
GO:1901576	0.033913	0.979529	31	114	5613	32833	organic substance biosynthetic process	BP	1	AT2G13810,AT4G22950,AT1G14580,AT2G25150,AT2G20100,AT4G15400,AT1G24320,AT2G46830,AT4G08250,AT1G66020,AT2G41240,AT4G11880,AT5G06980,AT3G46130,AT4G15330,AT2G37700,AT2G14210,AT1G01060,AT3G29410,AT3G54500,AT4G19370,AT4G18390,AT4G24150,AT4G38390,AT3G47220,AT4G23980,AT4G20210,AT2G40750,AT1G33320,AT3G30260,AT3G01080
GO:0065008	0.035514	0.984952	10	114	1259	32833	regulation of biological quality	BP	1	AT1G04610,AT4G11880,AT3G14370,AT4G28620,AT5G46370,AT1G53700,AT3G47220,AT2G41240,AT4G15400,AT1G62280
GO:0072531	0.037474	0.999373	1	114	9	32833	pyrimidine-containing compound transmembrane transport	BP	1	AT2G03600
GO:0008483	0.038284	0.996317	2	114	71	32833	transaminase activity	MF	1	AT4G28410,AT2G13810
GO:0016769	0.038284	0.996317	2	114	71	32833	transferase activity, transferring nitrogenous groups	MF	1	AT4G28410,AT2G13810
GO:0065007	0.038682	0.975762	36	114	6783	32833	biological regulation	BP	1	AT1G04610,AT2G13810,AT4G22950,AT4G03440,AT5G46370,AT5G18910,AT2G20100,AT4G15400,AT1G62280,AT2G46830,AT4G08250,AT1G07460,AT3G27490,AT2G41240,AT4G11880,AT1G61840,AT5G06980,AT3G46130,AT4G11390,AT2G14210,AT1G01060,AT3G47220,AT3G54500,AT4G18390,AT1G14580,AT4G24150,AT1G53700,AT3G14370,AT4G28620,AT4G23980,AT3G51570,AT2G40750,AT4G03480,AT1G44050,AT3G30260,AT3G01080
GO:0010468	0.039032	0.97905	18	114	2889	32833	regulation of gene expression	BP	1	AT4G18390,AT3G30260,AT5G06980,AT3G46130,AT4G24150,AT2G46830,AT4G22950,AT4G08250,AT2G14210,AT1G14580,AT4G23980,AT2G20100,AT1G01060,AT2G40750,AT3G54500,AT4G11880,AT2G41240,AT3G01080
GO:0010628	0.039578	0.987167	6	114	630	32833	positive regulation of gene expression	BP	1	AT2G46830,AT4G22950,AT2G14210,AT2G20100,AT4G11880,AT3G30260
GO:0015077	0.03971	0.990656	4	114	297	32833	monovalent inorganic cation transmembrane transporter activity	MF	1	AT5G46370,AT3G54450,AT2G03600,AT3G05155
GO:0004435	0.040654	0.999261	1	114	9	32833	phosphatidylinositol phospholipase C activity	MF	1	AT3G47220
GO:0051208	0.040654	0.999261	1	114	9	32833	sequestering of calcium ion	BP	1	AT3G47220
GO:0051209	0.040654	0.999261	1	114	9	32833	release of sequestered calcium ion into cytosol	BP	1	AT3G47220
GO:0051282	0.040654	0.999261	1	114	9	32833	regulation of sequestering of calcium ion	BP	1	AT3G47220
GO:0051283	0.040654	0.999261	1	114	9	32833	negative regulation of sequestering of calcium ion	BP	1	AT3G47220
GO:0060401	0.040654	0.999261	1	114	9	32833	cytosolic calcium ion transport	BP	1	AT3G47220
GO:0060402	0.040654	0.999261	1	114	9	32833	calcium ion transport into cytosol	BP	1	AT3G47220
GO:0097553	0.040654	0.999261	1	114	9	32833	calcium ion transmembrane import into cytosol	BP	1	AT3G47220
GO:0003677	0.041437	0.978396	16	114	2503	32833	DNA binding	MF	1	AT4G18390,AT3G46130,AT3G01080,AT2G46830,AT4G22950,AT4G08250,AT2G14210,AT1G14580,AT4G23980,AT2G20100,AT1G01060,AT2G40750,AT2G41240,AT4G11880,AT3G30260,AT1G29600
GO:0009266	0.043854	0.985431	6	114	634	32833	response to temperature stimulus	BP	1	AT2G46830,AT4G22950,AT3G47220,AT1G09090,AT1G01060,AT4G11880
GO:0046983	0.04397	0.98538	6	114	664	32833	protein dimerization activity	MF	1	AT4G22950,AT2G14210,AT2G20100,AT2G41240,AT4G11880,AT3G30260
GO:0007204	0.043989	0.999123	1	114	10	32833	positive regulation of cytosolic calcium ion concentration	BP	1	AT3G47220
GO:0032959	0.044664	0.999095	1	114	10	32833	inositol trisphosphate biosynthetic process	BP	1	AT3G47220
GO:0102966	0.044853	0.999071	1	114	12	32833	arachidoyl-CoA:1-dodecanol O-acyltransferase activity	MF	1	AT1G34520
GO:0103095	0.044853	0.999071	1	114	12	32833	wax ester synthase activity	MF	1	AT1G34520
GO:0048037	0.045478	0.980861	9	114	1138	32833	cofactor binding	MF	1	AT1G04610,AT5G06900,AT2G13810,AT3G32047,AT3G52970,AT2G39530,AT4G15330,AT1G33320,AT4G28410
GO:0103075	0.045678	0.999044	1	114	11	32833	indole-3-pyruvate monooxygenase activity	MF	1	AT1G04610
GO:1900056	0.0457	0.999043	1	114	11	32833	negative regulation of leaf senescence	BP	1	AT2G40750
GO:0006721	0.046275	0.991436	3	114	185	32833	terpenoid metabolic process	BP	1	AT3G29410,AT1G66020,AT4G20210
GO:0008152	0.04695	0.968774	63	114	13170	32833	metabolic process	BP	1	AT1G04610,AT5G20710,AT2G13810,AT3G52970,AT4G22950,AT1G14580,AT2G25150,AT5G18910,AT2G20100,AT5G24410,AT4G15400,AT4G28410,AT2G36110,AT3G46400,AT1G24320,AT3G32047,AT1G16150,AT1G68040,AT2G19410,AT4G08250,AT1G66020,AT1G09090,AT3G14225,AT3G61390,AT2G41240,AT1G52800,AT1G63570,AT3G30260,AT2G31540,AT5G06980,AT3G46130,AT1G34520,AT4G15330,AT2G37700,AT2G14210,AT4G11230,AT1G01060,AT3G47220,AT3G29410,AT3G54500…
GO:0008610	0.047092	0.984089	6	114	615	32833	lipid biosynthetic process	BP	1	AT4G15330,AT2G37700,AT1G66020,AT4G20210,AT3G29410,AT4G15400
GO:0010359	0.047314	0.998973	1	114	11	32833	regulation of anion channel activity	BP	1	AT1G62280
GO:0098660	0.048375	0.983551	6	114	602	32833	inorganic ion transmembrane transport	BP	1	AT3G54450,AT3G47220,AT5G46370,AT1G76430,AT3G05155,AT4G28620
GO:0004629	0.049174	0.99889	1	114	11	32833	phospholipase C activity	MF	1	AT3G47220
GO:0019725	0.050091	0.987303	4	114	346	32833	cellular homeostasis	BP	1	AT2G41240,AT3G47220,AT1G62280,AT4G28620
GO:0051090	0.050715	0.998801	1	114	13	32833	regulation of DNA-binding transcription factor activity	BP	1	AT1G01060
GO:0022804	0.051779	0.982102	6	114	609	32833	active transmembrane transporter activity	MF	1	AT2G03600,AT3G54450,AT4G28620,AT1G76430,AT1G20860,AT3G05155
GO:0051173	0.053496	0.979578	7	114	848	32833	positive regulation of nitrogen compound metabolic process	BP	1	AT4G18390,AT2G46830,AT4G22950,AT2G14210,AT2G20100,AT4G11880,AT3G30260
GO:0009610	0.053735	0.998653	1	114	13	32833	response to symbiotic fungus	BP	1	AT3G50470
GO:0080090	0.053909	0.969443	19	114	3232	32833	regulation of primary metabolic process	BP	1	AT4G18390,AT3G30260,AT5G06980,AT3G46130,AT4G24150,AT2G46830,AT4G22950,AT4G08250,AT4G11880,AT2G14210,AT1G14580,AT4G23980,AT2G20100,AT1G01060,AT2G40750,AT3G54500,AT4G15400,AT2G41240,AT3G01080
GO:1905622	0.054514	0.998613	1	114	13	32833	negative regulation of leaf development	BP	1	AT2G40750
GO:2000033	0.055092	0.998583	1	114	13	32833	regulation of seed dormancy process	BP	1	AT3G27490
GO:0034654	0.055265	0.969034	18	114	3033	32833	nucleobase-containing compound biosynthetic process	BP	1	AT4G18390,AT3G30260,AT5G06980,AT3G46130,AT4G24150,AT2G46830,AT4G22950,AT4G08250,AT2G14210,AT1G14580,AT4G23980,AT2G20100,AT1G01060,AT2G40750,AT3G54500,AT4G11880,AT2G41240,AT3G01080
GO:0016740	0.055308	0.966442	25	114	4309	32833	transferase activity	MF	1	AT2G13810,AT3G29410,AT1G53700,AT2G36110,AT3G61390,AT4G15400,AT4G28410,AT3G46400,AT1G68040,AT1G66020,AT1G07460,AT1G63570,AT1G34520,AT2G25150,AT2G32160,AT2G19410,AT3G14370,AT4G38390,AT1G16150,AT4G09110,AT5G18910,AT3G02100,AT4G09130,AT1G33320,AT5G59270
GO:0051480	0.057216	0.99847	1	114	13	32833	regulation of cytosolic calcium ion concentration	BP	1	AT3G47220
GO:0010604	0.057711	0.977597	7	114	865	32833	positive regulation of macromolecule metabolic process	BP	1	AT4G18390,AT2G46830,AT4G22950,AT2G14210,AT2G20100,AT4G11880,AT3G30260
GO:0009649	0.05775	0.998424	1	114	15	32833	entrainment of circadian clock	BP	1	AT3G54500
GO:0009862	0.058172	0.998409	1	114	14	32833	systemic acquired resistance, salicylic acid mediated signaling pathway	BP	1	AT2G13810
GO:0034220	0.058291	0.977328	7	114	797	32833	ion transmembrane transport	BP	1	AT3G54450,AT4G28620,AT5G46370,AT1G76430,AT3G05155,AT3G47220,AT1G62280
GO:0009051	0.058335	0.9984	1	114	14	32833	pentose-phosphate shunt, oxidative branch	BP	1	AT5G24410
GO:0018130	0.058682	0.966388	19	114	3260	32833	heterocycle biosynthetic process	BP	1	AT4G18390,AT3G30260,AT5G06980,AT3G46130,AT4G24150,AT2G46830,AT4G22950,AT4G08250,AT2G14210,AT1G14580,AT4G23980,AT2G20100,AT1G01060,AT2G40750,AT2G13810,AT3G54500,AT4G11880,AT2G41240,AT3G01080
GO:0009734	0.059414	0.987839	3	114	219	32833	auxin-activated signaling pathway	BP	1	AT4G23980,AT1G53700,AT3G14370
GO:0022898	0.059698	0.998323	1	114	14	32833	regulation of transmembrane transporter activity	BP	1	AT1G62280
GO:0032409	0.059698	0.998323	1	114	14	32833	regulation of transporter activity	BP	1	AT1G62280
GO:0032412	0.059698	0.998323	1	114	14	32833	regulation of ion transmembrane transporter activity	BP	1	AT1G62280
GO:0009742	0.059956	0.992591	2	114	94	32833	brassinosteroid mediated signaling pathway	BP	1	AT4G15400,AT2G40750
GO:0043401	0.059956	0.992591	2	114	94	32833	steroid hormone mediated signaling pathway	BP	1	AT4G15400,AT2G40750
GO:0048545	0.059956	0.992591	2	114	94	32833	response to steroid hormone	BP	1	AT4G15400,AT2G40750
GO:0071383	0.059956	0.992591	2	114	94	32833	cellular response to steroid hormone stimulus	BP	1	AT4G15400,AT2G40750
GO:0032879	0.060605	0.987486	3	114	245	32833	regulation of localization	BP	1	AT4G11880,AT1G62280,AT3G47220
GO:0071367	0.062062	0.99218	2	114	96	32833	cellular response to brassinosteroid stimulus	BP	1	AT4G15400,AT2G40750
GO:0009608	0.062448	0.998154	1	114	15	32833	response to symbiont	BP	1	AT3G50470
GO:0009750	0.062899	0.998119	1	114	16	32833	response to fructose	BP	1	AT4G37220
GO:0016651	0.065309	0.991515	2	114	114	32833	oxidoreductase activity, acting on NAD(P)H	MF	1	AT1G09090,AT4G11230
GO:0006821	0.06538	0.997975	1	114	15	32833	chloride transport	BP	1	AT1G62280
GO:0032870	0.065783	0.971884	8	114	1050	32833	cellular response to hormone stimulus	BP	1	AT2G13810,AT4G23980,AT4G03440,AT3G14370,AT1G53700,AT2G40750,AT4G03480,AT4G15400
GO:0008216	0.065908	0.997933	1	114	16	32833	spermidine metabolic process	BP	1	AT2G25150
GO:0055076	0.066896	0.991202	2	114	104	32833	transition metal ion homeostasis	BP	1	AT2G41240,AT4G28620
GO:0006596	0.067981	0.99779	1	114	17	32833	polyamine biosynthetic process	BP	1	AT2G25150
GO:0031325	0.068128	0.972553	7	114	894	32833	positive regulation of cellular metabolic process	BP	1	AT4G18390,AT2G46830,AT4G22950,AT2G14210,AT2G20100,AT4G11880,AT3G30260
GO:0015926	0.069285	0.990716	2	114	97	32833	glucosidase activity	MF	1	AT1G24320,AT3G47040
GO:2000026	0.069764	0.976826	5	114	540	32833	regulation of multicellular organismal development	BP	1	AT4G18390,AT4G22950,AT4G11880,AT3G27490,AT2G40750
GO:0019438	0.070135	0.958918	19	114	3328	32833	aromatic compound biosynthetic process	BP	1	AT4G18390,AT3G30260,AT5G06980,AT3G46130,AT4G24150,AT4G19370,AT2G46830,AT4G22950,AT4G08250,AT2G14210,AT1G14580,AT4G23980,AT2G20100,AT1G01060,AT2G40750,AT3G54500,AT4G11880,AT2G41240,AT3G01080
GO:0010582	0.070802	0.997592	1	114	18	32833	floral meristem determinacy	BP	1	AT3G30260
GO:0048015	0.070999	0.997596	1	114	16	32833	phosphatidylinositol-mediated signaling	BP	1	AT3G47220
GO:0055080	0.071397	0.984257	3	114	224	32833	cation homeostasis	BP	1	AT2G41240,AT3G47220,AT4G28620
GO:0031323	0.071583	0.95796	19	114	3340	32833	regulation of cellular metabolic process	BP	1	AT4G18390,AT3G30260,AT5G06980,AT3G46130,AT4G24150,AT2G46830,AT4G22950,AT4G08250,AT4G11880,AT2G14210,AT1G14580,AT4G23980,AT2G20100,AT1G01060,AT2G40750,AT3G54500,AT4G15400,AT2G41240,AT3G01080
GO:1903959	0.071843	0.997513	1	114	19	32833	regulation of anion transmembrane transport	BP	1	AT1G62280
GO:0047372	0.07201	0.997508	1	114	18	32833	acylglycerol lipase activity	MF	1	AT4G37050
GO:0071365	0.073017	0.983744	3	114	238	32833	cellular response to auxin stimulus	BP	1	AT4G23980,AT1G53700,AT3G14370
GO:0009725	0.073087	0.962406	12	114	1858	32833	response to hormone	BP	1	AT3G46130,AT2G46830,AT1G53700,AT4G03440,AT3G14370,AT4G23980,AT4G37050,AT1G01060,AT2G40750,AT4G03480,AT2G13810,AT4G15400
GO:0032957	0.074511	0.997339	1	114	17	32833	inositol trisphosphate metabolic process	BP	1	AT3G47220
GO:0048580	0.074842	0.978368	4	114	386	32833	regulation of post-embryonic development	BP	1	AT4G18390,AT4G22950,AT4G11880,AT3G27490
GO:0032501	0.075038	0.95626	18	114	3060	32833	multicellular organismal process	BP	1	AT4G18390,AT1G14580,AT3G30260,AT2G13810,AT4G24150,AT2G46830,AT1G03010,AT4G22950,AT3G14370,AT2G14210,AT1G09090,AT1G53700,AT1G01060,AT3G27490,AT2G40750,AT3G54500,AT4G11880,AT3G53040
GO:0010022	0.075108	0.997278	1	114	19	32833	meristem determinacy	BP	1	AT3G30260
GO:0051171	0.077395	0.954699	18	114	3167	32833	regulation of nitrogen compound metabolic process	BP	1	AT4G18390,AT3G30260,AT5G06980,AT3G46130,AT4G24150,AT2G46830,AT4G22950,AT4G08250,AT2G14210,AT1G14580,AT4G23980,AT2G20100,AT1G01060,AT2G40750,AT3G54500,AT4G11880,AT2G41240,AT3G01080
GO:0051098	0.077543	0.997105	1	114	18	32833	regulation of binding	BP	1	AT2G46830
GO:0048608	0.078014	0.963622	9	114	1243	32833	reproductive structure development	BP	1	AT2G46830,AT4G22950,AT3G14370,AT1G53700,AT1G01060,AT3G27490,AT3G53040,AT4G11880,AT3G30260
GO:0071495	0.078088	0.965406	8	114	1086	32833	cellular response to endogenous stimulus	BP	1	AT2G13810,AT4G23980,AT4G03440,AT3G14370,AT1G53700,AT2G40750,AT4G03480,AT4G15400
GO:2000034	0.078545	0.997019	1	114	19	32833	regulation of seed maturation	BP	1	AT3G27490
GO:0061458	0.078566	0.963314	9	114	1245	32833	reproductive system development	BP	1	AT2G46830,AT4G22950,AT3G14370,AT1G53700,AT1G01060,AT3G27490,AT3G53040,AT4G11880,AT3G30260
GO:0015103	0.079252	0.988535	2	114	106	32833	inorganic anion transmembrane transporter activity	MF	1	AT1G76430,AT1G62280
GO:0048017	0.079589	0.996948	1	114	18	32833	inositol lipid-mediated signaling	BP	1	AT3G47220
GO:0015318	0.080031	0.969171	6	114	697	32833	inorganic molecular entity transmembrane transporter activity	MF	1	AT2G03600,AT3G54450,AT5G46370,AT1G76430,AT3G05155,AT1G62280
GO:0044070	0.08041	0.996851	1	114	22	32833	regulation of anion transport	BP	1	AT1G62280
GO:0098771	0.081711	0.98095	3	114	237	32833	inorganic ion homeostasis	BP	1	AT2G41240,AT3G47220,AT4G28620
GO:0020037	0.082156	0.975501	4	114	394	32833	heme binding	MF	1	AT3G32047,AT3G52970,AT5G06900,AT4G15330
GO:0009719	0.082581	0.956652	12	114	1893	32833	response to endogenous stimulus	BP	1	AT3G46130,AT2G46830,AT1G53700,AT4G03440,AT3G14370,AT4G23980,AT4G37050,AT1G01060,AT2G40750,AT4G03480,AT2G13810,AT4G15400
GO:0015114	0.083459	0.996629	1	114	19	32833	phosphate ion transmembrane transporter activity	MF	1	AT1G76430
GO:0009753	0.08367	0.980297	3	114	245	32833	response to jasmonic acid	BP	1	AT2G46830,AT1G01060,AT2G40750
GO:0009893	0.085882	0.963512	7	114	946	32833	positive regulation of metabolic process	BP	1	AT4G18390,AT2G46830,AT4G22950,AT2G14210,AT2G20100,AT4G11880,AT3G30260
GO:1900457	0.086203	0.996381	1	114	21	32833	regulation of brassinosteroid mediated signaling pathway	BP	1	AT2G40750
GO:0008308	0.086909	0.996312	1	114	22	32833	voltage-gated anion channel activity	MF	1	AT1G62280
GO:0080134	0.087565	0.97332	4	114	400	32833	regulation of response to stress	BP	1	AT4G03480,AT4G03440,AT3G01080,AT2G40750
GO:0004565	0.088443	0.996187	1	114	21	32833	beta-galactosidase activity	MF	1	AT5G20710
GO:0048831	0.088773	0.978567	3	114	262	32833	regulation of shoot system development	BP	1	AT4G22950,AT4G11880,AT2G40750
GO:0005216	0.088835	0.98628	2	114	113	32833	ion channel activity	MF	1	AT5G46370,AT1G62280
GO:0015075	0.089014	0.964762	6	114	716	32833	ion transmembrane transporter activity	MF	1	AT2G03600,AT3G54450,AT5G46370,AT1G76430,AT3G05155,AT1G62280
GO:0047196	0.089679	0.996062	1	114	23	32833	long-chain-alcohol O-fatty-acyltransferase activity	MF	1	AT1G34520
GO:0048573	0.092226	0.985437	2	114	121	32833	photoperiodism, flowering	BP	1	AT2G46830,AT1G01060
GO:0015078	0.092292	0.977359	3	114	251	32833	proton transmembrane transporter activity	MF	1	AT3G54450,AT2G03600,AT3G05155
GO:0048527	0.092364	0.985399	2	114	124	32833	lateral root development	BP	1	AT3G30260,AT2G14210
GO:0051050	0.092534	0.995795	1	114	24	32833	positive regulation of transport	BP	1	AT1G62280
GO:0009741	0.092667	0.985326	2	114	122	32833	response to brassinosteroid	BP	1	AT4G15400,AT2G40750
GO:0051239	0.092772	0.966548	5	114	589	32833	regulation of multicellular organismal process	BP	1	AT4G18390,AT4G22950,AT4G11880,AT3G27490,AT2G40750
GO:0006811	0.093589	0.956903	8	114	1096	32833	ion transport	BP	1	AT3G54450,AT4G28620,AT5G46370,AT1G76430,AT1G20860,AT3G05155,AT3G47220,AT1G62280
GO:0048509	0.094542	0.984855	2	114	124	32833	regulation of meristem development	BP	1	AT4G22950,AT4G11880
GO:0003006	0.095146	0.951952	10	114	1494	32833	developmental process involved in reproduction	BP	1	AT2G46830,AT1G03010,AT4G22950,AT3G14370,AT1G53700,AT1G01060,AT3G27490,AT3G53040,AT4G11880,AT3G30260
GO:0009409	0.095925	0.969844	4	114	433	32833	response to cold	BP	1	AT2G46830,AT4G22950,AT4G11880,AT1G01060
GO:0042887	0.096881	0.984259	2	114	126	32833	amide transmembrane transporter activity	MF	1	AT3G54450,AT2G03600
GO:2000012	0.096892	0.995367	1	114	26	32833	regulation of auxin polar transport	BP	1	AT4G11880
GO:0005253	0.099454	0.995121	1	114	25	32833	anion channel activity	MF	1	AT1G62280
GO:0010082	0.099732	0.995094	1	114	25	32833	regulation of root meristem growth	BP	1	AT4G11880
GO:0010104	0.10058	0.995009	1	114	25	32833	regulation of ethylene-activated signaling pathway	BP	1	AT2G40750
GO:0070297	0.10058	0.995009	1	114	25	32833	regulation of phosphorelay signal transduction system	BP	1	AT2G40750
GO:0016567	0.10066	0.958846	6	114	790	32833	protein ubiquitination	BP	1	AT1G43140,AT2G19410,AT4G09110,AT3G61390,AT4G09130,AT1G03010
GO:0007275	0.10114	0.940354	16	114	2760	32833	multicellular organism development	BP	1	AT4G18390,AT1G14580,AT2G13810,AT4G24150,AT2G46830,AT4G22950,AT3G14370,AT2G14210,AT1G09090,AT1G53700,AT1G01060,AT3G27490,AT2G40750,AT3G53040,AT4G11880,AT3G30260
GO:0006595	0.10121	0.994944	1	114	25	32833	polyamine metabolic process	BP	1	AT2G25150
GO:0010150	0.10138	0.983092	2	114	127	32833	leaf senescence	BP	1	AT2G13810,AT2G40750
GO:0080167	0.10168	0.983006	2	114	133	32833	response to karrikin	BP	1	AT3G55720,AT5G06980
GO:0046906	0.10234	0.967107	4	114	430	32833	tetrapyrrole binding	MF	1	AT3G32047,AT3G52970,AT5G06900,AT4G15330
GO:0009962	0.1026	0.994794	1	114	26	32833	regulation of flavonoid biosynthetic process	BP	1	AT4G15400
GO:0006098	0.10463	0.994581	1	114	26	32833	pentose-phosphate shunt	BP	1	AT5G24410
GO:0009648	0.10538	0.982024	2	114	131	32833	photoperiodism	BP	1	AT2G46830,AT1G01060
GO:0015205	0.10555	0.994477	1	114	27	32833	nucleobase transmembrane transporter activity	MF	1	AT2G03600
GO:0015851	0.10555	0.994477	1	114	27	32833	nucleobase transport	BP	1	AT2G03600
GO:0010227	0.1056	0.994457	1	114	29	32833	floral organ abscission	BP	1	AT3G53040
GO:0042592	0.10584	0.960323	5	114	604	32833	homeostatic process	BP	1	AT3G47220,AT2G41240,AT4G15400,AT1G62280,AT4G28620
GO:0048507	0.106	0.972425	3	114	267	32833	meristem development	BP	1	AT4G22950,AT4G11880,AT3G30260
GO:0090333	0.10705	0.994323	1	114	26	32833	regulation of stomatal closure	BP	1	AT2G40750
GO:0071229	0.10785	0.959343	5	114	600	32833	cellular response to acid chemical	BP	1	AT4G03480,AT4G03440,AT2G40750,AT2G13810,AT2G14210
GO:0032958	0.10791	0.99423	1	114	26	32833	inositol phosphate biosynthetic process	BP	1	AT3G47220
GO:0004601	0.10793	0.981317	2	114	144	32833	peroxidase activity	MF	1	AT1G09090,AT4G11230
GO:0071456	0.10814	0.994175	1	114	30	32833	cellular response to hypoxia	BP	1	AT3G55790
GO:0090693	0.10856	0.981156	2	114	133	32833	plant organ senescence	BP	1	AT2G13810,AT2G40750
GO:0071249	0.10921	0.994087	1	114	26	32833	cellular response to nitrate	BP	1	AT2G14210
GO:0048528	0.11001	0.980754	2	114	137	32833	post-embryonic root development	BP	1	AT3G30260,AT2G14210
GO:0005267	0.11064	0.993927	1	114	26	32833	potassium channel activity	MF	1	AT5G46370
GO:0010099	0.1111	0.993845	1	114	30	32833	regulation of photomorphogenesis	BP	1	AT4G18390
GO:0015925	0.11212	0.993752	1	114	27	32833	galactosidase activity	MF	1	AT5G20710
GO:0031225	0.11242	0.969986	3	114	321	32833	anchored component of membrane	CC	1	AT3G55790,AT1G63550,AT1G07460
GO:0036294	0.11294	0.993622	1	114	32	32833	cellular response to decreased oxygen levels	BP	1	AT3G55790
GO:0071453	0.11294	0.993622	1	114	32	32833	cellular response to oxygen levels	BP	1	AT3G55790
GO:0010033	0.11299	0.935909	13	114	2202	32833	response to organic substance	BP	1	AT3G46130,AT2G46830,AT1G53700,AT4G37220,AT4G03440,AT3G14370,AT4G23980,AT4G37050,AT1G01060,AT2G40750,AT4G03480,AT2G13810,AT4G15400
GO:0016684	0.11444	0.979497	2	114	150	32833	oxidoreductase activity, acting on peroxide as acceptor	MF	1	AT1G09090,AT4G11230
GO:0055085	0.11502	0.94198	9	114	1330	32833	transmembrane transport	BP	1	AT2G03600,AT3G54450,AT4G28620,AT5G46370,AT1G76430,AT1G20860,AT3G05155,AT3G47220,AT1G62280
GO:0010073	0.11549	0.97922	2	114	135	32833	meristem maintenance	BP	1	AT4G11880,AT3G30260
GO:0032446	0.11552	0.951012	6	114	826	32833	protein modification by small protein conjugation	BP	1	AT1G43140,AT2G19410,AT4G09110,AT3G61390,AT4G09130,AT1G03010
GO:0010268	0.11554	0.993347	1	114	28	32833	brassinosteroid homeostasis	BP	1	AT4G15400
GO:0071310	0.11656	0.943661	8	114	1188	32833	cellular response to organic substance	BP	1	AT2G13810,AT4G23980,AT4G03440,AT3G14370,AT1G53700,AT2G40750,AT4G03480,AT4G15400
GO:0004674	0.11672	0.946669	7	114	916	32833	protein serine/threonine kinase activity	MF	1	AT1G07460,AT2G19410,AT1G53700,AT3G14370,AT1G16150,AT5G18910,AT5G59270
GO:0010035	0.11822	0.945805	7	114	997	32833	response to inorganic substance	BP	1	AT2G46830,AT4G28620,AT1G01060,AT2G40750,AT2G41240,AT2G14210,AT1G62280
GO:0009086	0.11856	0.992971	1	114	30	32833	methionine biosynthetic process	BP	1	AT1G33320
GO:0004499	0.11899	0.992918	1	114	30	32833	N,N-dimethylaniline monooxygenase activity	MF	1	AT1G04610
GO:0098662	0.11962	0.959409	4	114	438	32833	inorganic cation transmembrane transport	BP	1	AT5G46370,AT3G54450,AT3G05155,AT3G47220
GO:0035435	0.12167	0.992596	1	114	29	32833	phosphate ion transmembrane transport	BP	1	AT1G76430
GO:0006952	0.1227	0.937248	9	114	1533	32833	defense response	BP	1	AT2G13810,AT4G03440,AT4G15330,AT3G50470,AT1G07460,AT4G37050,AT3G01080,AT2G40750,AT4G03480
GO:0022838	0.1232	0.976971	2	114	141	32833	substrate-specific channel activity	MF	1	AT5G46370,AT1G62280
GO:0008356	0.12383	0.992316	1	114	30	32833	asymmetric cell division	BP	1	AT1G14580
GO:1901701	0.12446	0.946159	6	114	806	32833	cellular response to oxygen-containing compound	BP	1	AT2G13810,AT4G03440,AT2G14210,AT2G40750,AT4G03480,AT4G15400
GO:0010223	0.12524	0.992112	1	114	33	32833	secondary shoot formation	BP	1	AT3G30260
GO:0010346	0.12524	0.992112	1	114	33	32833	shoot axis formation	BP	1	AT3G30260
GO:0016132	0.12572	0.992066	1	114	31	32833	brassinosteroid biosynthetic process	BP	1	AT4G15400
GO:0060255	0.1271	0.920308	18	114	3386	32833	regulation of macromolecule metabolic process	BP	1	AT4G18390,AT3G30260,AT5G06980,AT3G46130,AT4G24150,AT2G46830,AT4G22950,AT4G08250,AT2G14210,AT1G14580,AT4G23980,AT2G20100,AT1G01060,AT2G40750,AT3G54500,AT4G11880,AT2G41240,AT3G01080
GO:0003674	0.12807	0.912505	89	114	20817	32833	molecular_function	MF	1	AT2G13810,AT4G22950,AT1G16150,AT4G28410,AT1G24320,AT2G03600,AT3G32047,AT1G68040,AT3G14225,AT1G63570,AT3G46130,AT1G34520,AT2G14210,AT3G20360,AT1G29600,AT4G18390,AT4G11880,AT1G03010,AT2G39530,AT4G38390,AT4G20210,AT4G37050,AT1G33320,AT5G59270,AT5G20710,AT4G03440,AT5G46370,AT3G50470,AT4G28620,AT4G08250,AT1G07460,AT3G54450,AT4G15330,AT1G10340,AT5G44582,AT2G27402,AT3G54500,AT4G24150,AT1G76430,AT3G14370…
GO:0009723	0.12975	0.963163	3	114	312	32833	response to ethylene	BP	1	AT2G46830,AT1G01060,AT2G40750
GO:0007584	0.1308	0.991379	1	114	33	32833	response to nutrient	BP	1	AT2G14210
GO:0022890	0.13179	0.953715	4	114	453	32833	inorganic cation transmembrane transporter activity	MF	1	AT5G46370,AT3G54450,AT2G03600,AT3G05155
GO:0009739	0.13225	0.974199	2	114	161	32833	response to gibberellin	BP	1	AT2G46830,AT1G01060
GO:0019222	0.13397	0.91439	19	114	3628	32833	regulation of metabolic process	BP	1	AT4G18390,AT3G30260,AT5G06980,AT3G46130,AT4G24150,AT2G46830,AT4G22950,AT4G08250,AT4G11880,AT2G14210,AT1G14580,AT4G23980,AT2G20100,AT1G01060,AT2G40750,AT3G54500,AT4G15400,AT2G41240,AT3G01080
GO:0051049	0.13538	0.973232	2	114	155	32833	regulation of transport	BP	1	AT4G11880,AT1G62280
GO:0001763	0.13693	0.990505	1	114	36	32833	morphogenesis of a branching structure	BP	1	AT3G30260
GO:0006874	0.13747	0.990444	1	114	34	32833	cellular calcium ion homeostasis	BP	1	AT3G47220
GO:0055074	0.13747	0.990444	1	114	34	32833	calcium ion homeostasis	BP	1	AT3G47220
GO:0006950	0.13747	0.911828	19	114	3696	32833	response to stress	BP	1	AT4G11230,AT2G13810,AT2G46830,AT4G22950,AT4G03440,AT4G15330,AT3G50470,AT3G47220,AT1G09090,AT4G03480,AT1G07460,AT4G37050,AT1G01060,AT2G40750,AT3G55790,AT2G41240,AT4G11880,AT1G62280,AT3G01080
GO:0007568	0.13786	0.972451	2	114	154	32833	aging	BP	1	AT2G13810,AT2G40750
GO:0008150	0.13796	0.907947	94	114	22992	32833	biological_process	BP	1	AT2G13810,AT4G22950,AT1G16150,AT4G28410,AT1G24320,AT2G03600,AT3G32047,AT1G53610,AT1G68040,AT3G14225,AT1G63570,AT3G46130,AT1G34520,AT2G14210,AT3G55720,AT1G29600,AT4G18390,AT1G52800,AT1G03010,AT4G38390,AT4G20210,AT4G37050,AT1G33320,AT5G59270,AT5G20710,AT4G03440,AT5G46370,AT3G50470,AT4G28620,AT4G08250,AT1G07460,AT3G54450,AT4G15330,AT1G10340,AT5G44582,AT2G27402,AT3G54500,AT4G24150,AT1G76430,AT3G14370…
GO:0006555	0.13828	0.990321	1	114	35	32833	methionine metabolic process	BP	1	AT1G33320
GO:0016129	0.13979	0.990102	1	114	35	32833	phytosteroid biosynthetic process	BP	1	AT4G15400
GO:0016131	0.14008	0.990059	1	114	35	32833	brassinosteroid metabolic process	BP	1	AT4G15400
GO:0047484	0.14143	0.98984	1	114	38	32833	regulation of response to osmotic stress	BP	1	AT2G40750
GO:0016209	0.14198	0.971101	2	114	173	32833	antioxidant activity	MF	1	AT1G09090,AT4G11230
GO:0051156	0.1422	0.98974	1	114	36	32833	glucose 6-phosphate metabolic process	BP	1	AT5G24410
GO:2000070	0.14317	0.989581	1	114	38	32833	regulation of response to water deprivation	BP	1	AT2G40750
GO:0009838	0.14431	0.989397	1	114	40	32833	abscission	BP	1	AT3G53040
GO:0010449	0.14446	0.989394	1	114	37	32833	root meristem growth	BP	1	AT4G11880
GO:0030148	0.14483	0.989339	1	114	37	32833	sphingolipid biosynthetic process	BP	1	AT2G37700
GO:0006739	0.14528	0.98927	1	114	37	32833	NADP metabolic process	BP	1	AT5G24410
GO:0048506	0.14619	0.989117	1	114	39	32833	regulation of timing of meristematic phase transition	BP	1	AT4G22950
GO:0048510	0.14619	0.989117	1	114	39	32833	regulation of timing of transition from vegetative to reproductive phase	BP	1	AT4G22950
GO:0048856	0.14634	0.90745	17	114	3143	32833	anatomical structure development	BP	1	AT4G18390,AT1G14580,AT2G13810,AT4G24150,AT2G46830,AT1G03010,AT4G22950,AT3G14370,AT2G14210,AT1G09090,AT1G53700,AT1G01060,AT3G27490,AT2G40750,AT3G53040,AT4G11880,AT3G30260
GO:0098655	0.14811	0.945747	4	114	476	32833	cation transmembrane transport	BP	1	AT5G46370,AT3G54450,AT3G05155,AT3G47220
GO:0022857	0.14865	0.924037	8	114	1214	32833	transmembrane transporter activity	MF	1	AT2G03600,AT3G54450,AT4G28620,AT5G46370,AT1G76430,AT1G20860,AT3G05155,AT1G62280
GO:1900055	0.14979	0.988559	1	114	39	32833	regulation of leaf senescence	BP	1	AT2G40750
GO:0098869	0.14989	0.968482	2	114	180	32833	cellular oxidant detoxification	BP	1	AT1G09090,AT4G11230
GO:0009909	0.1502	0.968387	2	114	171	32833	regulation of flower development	BP	1	AT4G22950,AT4G11880
GO:0034645	0.15281	0.899489	20	114	3999	32833	cellular macromolecule biosynthetic process	BP	1	AT4G18390,AT3G30260,AT1G24320,AT3G46130,AT4G24150,AT3G01080,AT2G46830,AT4G22950,AT4G08250,AT4G38390,AT2G14210,AT1G14580,AT5G06980,AT2G20100,AT1G01060,AT2G40750,AT3G54500,AT4G11880,AT2G41240,AT4G23980
GO:2000030	0.15289	0.988051	1	114	41	32833	regulation of response to red or far red light	BP	1	AT4G18390
GO:0019682	0.15318	0.988019	1	114	39	32833	glyceraldehyde-3-phosphate metabolic process	BP	1	AT5G24410
GO:0016128	0.15392	0.987899	1	114	39	32833	phytosteroid metabolic process	BP	1	AT4G15400
GO:0046173	0.15393	0.987899	1	114	39	32833	polyol biosynthetic process	BP	1	AT3G47220
GO:0015672	0.15439	0.952685	3	114	315	32833	monovalent inorganic cation transport	BP	1	AT5G46370,AT3G54450,AT3G05155
GO:0043647	0.15451	0.987811	1	114	38	32833	inositol phosphate metabolic process	BP	1	AT3G47220
GO:2000022	0.1546	0.987782	1	114	40	32833	regulation of jasmonic acid mediated signaling pathway	BP	1	AT2G40750
GO:0040008	0.15526	0.952288	3	114	334	32833	regulation of growth	BP	1	AT4G11880,AT1G53700,AT3G14370
GO:0004672	0.1554	0.91976	8	114	1179	32833	protein kinase activity	MF	1	AT3G46400,AT1G07460,AT2G19410,AT1G53700,AT3G14370,AT1G16150,AT5G18910,AT5G59270
GO:0050662	0.15662	0.941449	4	114	487	32833	coenzyme binding	MF	1	AT4G28410,AT1G33320,AT2G13810,AT1G04610
GO:0072503	0.15701	0.987394	1	114	39	32833	cellular divalent inorganic cation homeostasis	BP	1	AT3G47220
GO:0006970	0.1594	0.932234	5	114	692	32833	response to osmotic stress	BP	1	AT2G46830,AT4G11230,AT1G01060,AT1G62280,AT2G40750
GO:0009845	0.16116	0.964624	2	114	169	32833	seed germination	BP	1	AT1G09090,AT3G27490
GO:0090332	0.1612	0.986674	1	114	41	32833	stomatal closure	BP	1	AT2G40750
GO:0080050	0.16215	0.986504	1	114	42	32833	regulation of seed development	BP	1	AT3G27490
GO:0005887	0.16219	0.964266	2	114	166	32833	integral component of plasma membrane	CC	1	AT5G46370,AT3G05155
GO:0015267	0.16317	0.96391	2	114	171	32833	channel activity	MF	1	AT5G46370,AT1G62280
GO:0022803	0.16317	0.96391	2	114	171	32833	passive transmembrane transporter activity	MF	1	AT5G46370,AT1G62280
GO:1901363	0.16325	0.882147	36	114	7467	32833	heterocyclic compound binding	MF	1	AT1G04610,AT2G13810,AT3G52970,AT4G22950,AT1G14580,AT5G18910,AT2G20100,AT1G16150,AT4G28410,AT3G46400,AT2G03600,AT3G32047,AT4G08250,AT2G41240,AT4G11880,AT3G46130,AT4G15330,AT2G14210,AT1G01060,AT5G06900,AT1G29600,AT4G18390,AT4G24150,AT2G19410,AT1G53700,AT3G14370,AT4G28620,AT2G46830,AT4G23980,AT3G51570,AT2G40750,AT2G36110,AT3G30260,AT1G33320,AT5G59270,AT3G01080
GO:0008324	0.1635	0.937904	4	114	493	32833	cation transmembrane transporter activity	MF	1	AT5G46370,AT3G54450,AT2G03600,AT3G05155
GO:0010162	0.16436	0.986115	1	114	43	32833	seed dormancy process	BP	1	AT3G27490
GO:0022611	0.16436	0.986115	1	114	43	32833	dormancy process	BP	1	AT3G27490
GO:0006487	0.16518	0.985965	1	114	44	32833	protein N-linked glycosylation	BP	1	AT1G24320
GO:0070647	0.16589	0.922271	6	114	916	32833	protein modification by small protein conjugation or removal	BP	1	AT1G43140,AT2G19410,AT4G09110,AT3G61390,AT4G09130,AT1G03010
GO:0005575	0.16614	0.881162	85	114	20312	32833	cellular_component	CC	1	AT5G20710,AT4G37220,AT2G13810,AT2G27402,AT3G52970,AT4G22950,AT4G03440,AT2G46830,AT5G46370,AT3G02100,AT5G18910,AT2G20100,AT3G50470,AT1G01060,AT4G15400,AT3G53040,AT1G62280,AT4G15990,AT3G46400,AT4G09110,AT1G24320,AT2G03600,AT2G36110,AT3G32047,AT1G53610,AT1G16150,AT4G08250,AT1G66020,AT1G09090,AT3G54450,AT3G14225,AT1G07460,AT1G20860,AT3G27490,AT1G63550,AT2G41240,AT4G11880,AT1G63570,AT3G30260,AT1G43140…
GO:0009646	0.16754	0.985547	1	114	44	32833	response to absence of light	BP	1	AT4G15400
GO:1990748	0.16774	0.962243	2	114	192	32833	cellular detoxification	BP	1	AT1G09090,AT4G11230
GO:0097159	0.16849	0.877925	36	114	7491	32833	organic cyclic compound binding	MF	1	AT1G04610,AT2G13810,AT3G52970,AT4G22950,AT1G14580,AT5G18910,AT2G20100,AT1G16150,AT4G28410,AT3G46400,AT2G03600,AT3G32047,AT4G08250,AT2G41240,AT4G11880,AT3G46130,AT4G15330,AT2G14210,AT1G01060,AT5G06900,AT1G29600,AT4G18390,AT4G24150,AT2G19410,AT1G53700,AT3G14370,AT4G28620,AT2G46830,AT4G23980,AT3G51570,AT2G40750,AT2G36110,AT3G30260,AT1G33320,AT5G59270,AT3G01080
GO:0010167	0.16996	0.985129	1	114	42	32833	response to nitrate	BP	1	AT2G14210
GO:0009987	0.17169	0.871928	63	114	14212	32833	cellular process	BP	1	AT1G04610,AT3G30260,AT2G13810,AT4G22950,AT4G03440,AT5G46370,AT2G25150,AT5G18910,AT2G20100,AT4G38390,AT3G61390,AT4G15400,AT4G28410,AT1G62280,AT3G46400,AT1G24320,AT2G46830,AT1G16150,AT2G19410,AT4G08250,AT1G09090,AT1G66020,AT1G07460,AT2G41240,AT4G11880,AT1G63570,AT1G61840,AT5G06980,AT3G46130,AT3G01080,AT4G11390,AT5G17720,AT4G15330,AT2G37700,AT2G14210,AT4G11230,AT4G03480,AT1G01060,AT3G47220,AT3G29410…
GO:0090696	0.17456	0.959761	2	114	182	32833	post-embryonic plant organ development	BP	1	AT3G30260,AT2G14210
GO:0035556	0.17646	0.922493	5	114	738	32833	intracellular signal transduction	BP	1	AT2G40750,AT1G61840,AT1G44050,AT4G11390,AT3G47220
GO:0048364	0.17683	0.930848	4	114	526	32833	root development	BP	1	AT1G14580,AT4G11880,AT3G30260,AT2G14210
GO:0003824	0.17733	0.868064	47	114	10050	32833	catalytic activity	MF	1	AT1G04610,AT5G20710,AT2G13810,AT3G52970,AT4G10530,AT2G25150,AT5G18910,AT4G37050,AT5G24410,AT3G61390,AT4G15400,AT4G28410,AT3G46400,AT1G24320,AT3G32047,AT1G68040,AT1G16150,AT1G66020,AT1G09090,AT3G14225,AT1G07460,AT1G52800,AT1G63570,AT2G31540,AT3G47040,AT1G34520,AT5G17720,AT4G15330,AT2G37700,AT4G11230,AT3G47220,AT3G29410,AT5G06900,AT2G32160,AT1G76430,AT2G19410,AT3G14370,AT4G38390,AT4G28620,AT4G09110…
GO:0005244	0.1777	0.98366	1	114	46	32833	voltage-gated ion channel activity	MF	1	AT1G62280
GO:0022832	0.1777	0.98366	1	114	46	32833	voltage-gated channel activity	MF	1	AT1G62280
GO:0022622	0.17775	0.930357	4	114	527	32833	root system development	BP	1	AT1G14580,AT4G11880,AT3G30260,AT2G14210
GO:0005886	0.17901	0.883155	17	114	3173	32833	plasma membrane	CC	1	AT1G09090,AT4G37220,AT1G76430,AT4G37235,AT2G39530,AT1G53700,AT3G14370,AT4G19370,AT5G46370,AT1G07460,AT3G05155,AT5G17720,AT5G18910,AT4G11230,AT3G47220,AT5G59270,AT1G62280
GO:0009059	0.17904	0.879491	20	114	4089	32833	macromolecule biosynthetic process	BP	1	AT4G18390,AT3G30260,AT1G24320,AT3G46130,AT4G24150,AT3G01080,AT2G46830,AT4G22950,AT4G08250,AT4G38390,AT2G14210,AT1G14580,AT5G06980,AT2G20100,AT1G01060,AT2G40750,AT3G54500,AT4G11880,AT2G41240,AT4G23980
GO:2000241	0.17946	0.941107	3	114	384	32833	regulation of reproductive process	BP	1	AT4G22950,AT4G11880,AT3G27490
GO:0009966	0.17981	0.940966	3	114	345	32833	regulation of signal transduction	BP	1	AT4G03480,AT4G03440,AT2G40750
GO:0009309	0.18077	0.98305	1	114	49	32833	amine biosynthetic process	BP	1	AT2G25150
GO:0042401	0.18077	0.98305	1	114	49	32833	cellular biogenic amine biosynthetic process	BP	1	AT2G25150
GO:0009809	0.18117	0.982979	1	114	48	32833	lignin biosynthetic process	BP	1	AT4G19370
GO:0046686	0.18407	0.938918	3	114	348	32833	response to cadmium ion	BP	1	AT2G46830,AT1G01060,AT4G28620
GO:0023051	0.1847	0.938613	3	114	352	32833	regulation of signaling	BP	1	AT4G03480,AT4G03440,AT2G40750
GO:0097237	0.18555	0.955572	2	114	204	32833	cellular response to toxic substance	BP	1	AT1G09090,AT4G11230
GO:1902170	0.18559	0.982106	1	114	48	32833	cellular response to reactive nitrogen species	BP	1	AT2G14210
GO:0010646	0.18585	0.938053	3	114	353	32833	regulation of cell communication	BP	1	AT4G03480,AT4G03440,AT2G40750
GO:0006004	0.18587	0.982076	1	114	45	32833	fucose metabolic process	BP	1	AT4G38390
GO:0034765	0.18777	0.981662	1	114	49	32833	regulation of ion transmembrane transport	BP	1	AT1G62280
GO:0072507	0.18794	0.981634	1	114	48	32833	divalent inorganic cation homeostasis	BP	1	AT3G47220
GO:0015333	0.18824	0.981589	1	114	46	32833	peptide:proton symporter activity	MF	1	AT3G54450
GO:0046885	0.18831	0.98156	1	114	48	32833	regulation of hormone biosynthetic process	BP	1	AT4G15400
GO:0010016	0.18926	0.954148	2	114	191	32833	shoot system morphogenesis	BP	1	AT4G18390,AT3G30260
GO:0004675	0.19046	0.953699	2	114	178	32833	transmembrane receptor protein serine/threonine kinase activity	MF	1	AT5G18910,AT1G07460
GO:0009814	0.19111	0.953421	2	114	193	32833	defense response, incompatible interaction	BP	1	AT2G13810,AT3G50470
GO:0050793	0.19197	0.91334	5	114	745	32833	regulation of developmental process	BP	1	AT4G18390,AT4G22950,AT4G11880,AT3G27490,AT2G40750
GO:0007167	0.19198	0.953102	2	114	179	32833	enzyme linked receptor protein signaling pathway	BP	1	AT5G18910,AT1G07460
GO:0007178	0.19198	0.953102	2	114	179	32833	transmembrane receptor protein serine/threonine kinase signaling pathway	BP	1	AT5G18910,AT1G07460
GO:0010074	0.19229	0.980734	1	114	49	32833	maintenance of meristem identity	BP	1	AT4G11880
GO:0009851	0.19254	0.980674	1	114	50	32833	auxin biosynthetic process	BP	1	AT1G04610
GO:0001228	0.19281	0.980603	1	114	52	32833	DNA-binding transcription activator activity, RNA polymerase II-specific	MF	1	AT2G20100
GO:0005355	0.1942	0.980342	1	114	48	32833	glucose transmembrane transporter activity	MF	1	AT3G05155
GO:0009067	0.19554	0.980037	1	114	51	32833	aspartate family amino acid biosynthetic process	BP	1	AT1G33320
GO:0048522	0.19575	0.897938	7	114	1173	32833	positive regulation of cellular process	BP	1	AT4G18390,AT2G46830,AT4G22950,AT2G14210,AT2G20100,AT4G11880,AT3G30260
GO:0071704	0.19593	0.851931	53	114	11727	32833	organic substance metabolic process	BP	1	AT5G20710,AT2G13810,AT4G22950,AT1G14580,AT2G25150,AT5G18910,AT2G20100,AT5G24410,AT4G15400,AT4G28410,AT2G36110,AT3G46400,AT1G24320,AT2G46830,AT1G16150,AT2G19410,AT4G08250,AT1G66020,AT3G14225,AT3G61390,AT2G41240,AT4G11880,AT3G30260,AT2G31540,AT5G06980,AT3G46130,AT1G34520,AT4G15330,AT2G37700,AT2G14210,AT1G01060,AT3G47220,AT3G29410,AT3G54500,AT4G19370,AT4G18390,AT4G10530,AT4G24150,AT1G43140,AT1G03010…
GO:0032502	0.19689	0.86948	17	114	3309	32833	developmental process	BP	1	AT4G18390,AT1G14580,AT2G13810,AT4G24150,AT2G46830,AT1G03010,AT4G22950,AT3G14370,AT2G14210,AT1G09090,AT1G53700,AT1G01060,AT3G27490,AT2G40750,AT3G53040,AT4G11880,AT3G30260
GO:0015149	0.19733	0.97967	1	114	49	32833	hexose transmembrane transporter activity	MF	1	AT3G05155
GO:0010075	0.19749	0.979619	1	114	51	32833	regulation of meristem growth	BP	1	AT4G11880
GO:0009817	0.19753	0.979598	1	114	53	32833	defense response to fungus, incompatible interaction	BP	1	AT3G50470
GO:0010311	0.19767	0.979581	1	114	51	32833	lateral root formation	BP	1	AT3G30260
GO:0090351	0.19777	0.950766	2	114	194	32833	seedling development	BP	1	AT1G09090,AT3G27490
GO:0009908	0.19779	0.919312	4	114	551	32833	flower development	BP	1	AT3G53040,AT4G22950,AT4G11880,AT3G30260
GO:0034762	0.19798	0.979508	1	114	52	32833	regulation of transmembrane transport	BP	1	AT1G62280
GO:0006486	0.20082	0.949535	2	114	192	32833	protein glycosylation	BP	1	AT1G24320,AT4G38390
GO:0043413	0.20082	0.949535	2	114	192	32833	macromolecule glycosylation	BP	1	AT1G24320,AT4G38390
GO:0008645	0.20097	0.978874	1	114	50	32833	hexose transmembrane transport	BP	1	AT3G05155
GO:0015145	0.20102	0.978862	1	114	50	32833	monosaccharide transmembrane transporter activity	MF	1	AT3G05155
GO:0010286	0.20141	0.97874	1	114	55	32833	heat acclimation	BP	1	AT3G47220
GO:0009101	0.20246	0.948863	2	114	193	32833	glycoprotein biosynthetic process	BP	1	AT1G24320,AT4G38390
GO:0015749	0.20465	0.978053	1	114	51	32833	monosaccharide transmembrane transport	BP	1	AT3G05155
GO:0009414	0.2053	0.928333	3	114	384	32833	response to water deprivation	BP	1	AT2G41240,AT1G62280,AT2G40750
GO:0055088	0.20585	0.977761	1	114	54	32833	lipid homeostasis	BP	1	AT4G15400
GO:0090567	0.20786	0.913574	4	114	563	32833	reproductive shoot system development	BP	1	AT3G53040,AT4G22950,AT4G11880,AT3G30260
GO:0046890	0.20935	0.976939	1	114	58	32833	regulation of lipid biosynthetic process	BP	1	AT4G15400
GO:0031625	0.20955	0.976869	1	114	62	32833	ubiquitin protein ligase binding	MF	1	AT1G43140
GO:0000097	0.20971	0.976869	1	114	56	32833	sulfur amino acid biosynthetic process	BP	1	AT1G33320
GO:0044238	0.21078	0.839754	50	114	11068	32833	primary metabolic process	BP	1	AT5G20710,AT4G22950,AT1G14580,AT2G19410,AT5G18910,AT2G20100,AT5G24410,AT4G15400,AT4G28410,AT2G36110,AT3G46400,AT1G24320,AT2G46830,AT1G16150,AT4G08250,AT1G66020,AT3G14225,AT3G61390,AT2G41240,AT4G11880,AT3G30260,AT2G31540,AT5G06980,AT3G46130,AT1G34520,AT4G15330,AT2G37700,AT2G14210,AT1G01060,AT3G47220,AT3G29410,AT3G54500,AT4G18390,AT4G10530,AT4G24150,AT1G43140,AT1G03010,AT1G53700,AT3G14370,AT4G38390…
GO:0016747	0.21095	0.925434	3	114	373	32833	transferase activity, transferring acyl groups other than amino-acyl groups	MF	1	AT1G34520,AT2G25150,AT4G15400
GO:0008081	0.21407	0.975871	1	114	54	32833	phosphoric diester hydrolase activity	MF	1	AT3G47220
GO:0009415	0.21427	0.923692	3	114	392	32833	response to water	BP	1	AT2G41240,AT1G62280,AT2G40750
GO:0048583	0.21474	0.899388	5	114	759	32833	regulation of response to stimulus	BP	1	AT4G18390,AT4G03480,AT4G03440,AT3G01080,AT2G40750
GO:0019199	0.21737	0.942608	2	114	194	32833	transmembrane receptor protein kinase activity	MF	1	AT5G18910,AT1G07460
GO:0035673	0.21787	0.974967	1	114	54	32833	oligopeptide transmembrane transporter activity	MF	1	AT3G54450
GO:0005215	0.21894	0.877059	8	114	1348	32833	transporter activity	MF	1	AT2G03600,AT3G54450,AT4G28620,AT5G46370,AT1G76430,AT1G20860,AT3G05155,AT1G62280
GO:0050832	0.21932	0.920956	3	114	536	32833	defense response to fungus	BP	1	AT4G15330,AT3G50470,AT2G40750
GO:0009251	0.21955	0.974556	1	114	55	32833	glucan catabolic process	BP	1	AT3G47040
GO:0009100	0.22037	0.941292	2	114	204	32833	glycoprotein metabolic process	BP	1	AT1G24320,AT4G38390
GO:0035672	0.22141	0.974104	1	114	55	32833	oligopeptide transmembrane transport	BP	1	AT3G54450
GO:0044389	0.22429	0.973298	1	114	70	32833	ubiquitin-like protein ligase binding	MF	1	AT1G43140
GO:0022414	0.22546	0.864022	10	114	1846	32833	reproductive process	BP	1	AT2G46830,AT1G03010,AT4G22950,AT3G14370,AT1G53700,AT1G01060,AT3G27490,AT3G53040,AT4G11880,AT3G30260
GO:0042446	0.22602	0.938808	2	114	212	32833	hormone biosynthetic process	BP	1	AT1G04610,AT4G15400
GO:0016491	0.22614	0.867405	9	114	1665	32833	oxidoreductase activity	MF	1	AT1G04610,AT1G52800,AT3G32047,AT3G52970,AT4G15330,AT2G37700,AT1G09090,AT4G11230,AT5G06900
GO:0005351	0.22654	0.972818	1	114	57	32833	carbohydrate:proton symporter activity	MF	1	AT3G05155
GO:0005402	0.22654	0.972818	1	114	57	32833	carbohydrate:cation symporter activity	MF	1	AT3G05155
GO:0032350	0.22838	0.97233	1	114	60	32833	regulation of hormone metabolic process	BP	1	AT4G15400
GO:0052689	0.22875	0.937577	2	114	226	32833	carboxylic ester hydrolase activity	MF	1	AT4G37050,AT5G24410
GO:0044271	0.22882	0.841428	19	114	4036	32833	cellular nitrogen compound biosynthetic process	BP	1	AT4G18390,AT3G30260,AT5G06980,AT3G46130,AT4G24150,AT2G46830,AT4G22950,AT4G08250,AT2G14210,AT1G14580,AT4G23980,AT2G20100,AT1G01060,AT2G40750,AT2G25150,AT3G54500,AT4G11880,AT2G41240,AT3G01080
GO:0000003	0.23013	0.860563	10	114	1855	32833	reproduction	BP	1	AT2G46830,AT1G03010,AT4G22950,AT3G14370,AT1G53700,AT1G01060,AT3G27490,AT3G53040,AT4G11880,AT3G30260
GO:0048518	0.23056	0.868801	8	114	1444	32833	positive regulation of biological process	BP	1	AT4G18390,AT2G46830,AT4G22950,AT2G14210,AT2G20100,AT4G11880,AT3G30260,AT1G62280
GO:0097164	0.23286	0.971174	1	114	61	32833	ammonium ion metabolic process	BP	1	AT2G25150
GO:0015079	0.23297	0.971169	1	114	58	32833	potassium ion transmembrane transporter activity	MF	1	AT5G46370
GO:0001666	0.23323	0.97105	1	114	65	32833	response to hypoxia	BP	1	AT3G55790
GO:0009749	0.23364	0.97095	1	114	64	32833	response to glucose	BP	1	AT4G37220
GO:0016301	0.23389	0.861762	9	114	1548	32833	kinase activity	MF	1	AT3G46400,AT1G07460,AT2G19410,AT1G53700,AT3G14370,AT1G16150,AT5G18910,AT5G59270,AT1G63570
GO:0006857	0.23518	0.970585	1	114	59	32833	oligopeptide transport	BP	1	AT3G54450
GO:0042626	0.23547	0.934574	2	114	212	32833	ATPase activity, coupled to transmembrane movement of substances	MF	1	AT1G76430,AT4G28620
GO:0043269	0.23655	0.970181	1	114	65	32833	regulation of ion transport	BP	1	AT1G62280
GO:0098754	0.23926	0.932793	2	114	246	32833	detoxification	BP	1	AT1G09090,AT4G11230
GO:0006665	0.24024	0.969204	1	114	64	32833	sphingolipid metabolic process	BP	1	AT2G37700
GO:0016773	0.24088	0.861387	8	114	1334	32833	phosphotransferase activity, alcohol group as acceptor	MF	1	AT3G46400,AT1G07460,AT2G19410,AT1G53700,AT3G14370,AT1G16150,AT5G18910,AT5G59270
GO:0070085	0.2411	0.931989	2	114	216	32833	glycosylation	BP	1	AT1G24320,AT4G38390
GO:0043167	0.24183	0.819627	31	114	6495	32833	ion binding	MF	1	AT1G04610,AT2G13810,AT3G52970,AT5G46370,AT5G18910,AT1G16150,AT4G28410,AT3G46400,AT2G03600,AT3G32047,AT1G09090,AT1G66020,AT1G52800,AT4G15330,AT2G37700,AT4G11230,AT3G29410,AT5G06900,AT1G29600,AT1G14580,AT4G24150,AT2G19410,AT3G14370,AT4G28620,AT4G09110,AT1G53700,AT3G51570,AT4G20210,AT4G09130,AT1G33320,AT5G59270
GO:0019827	0.24299	0.968458	1	114	64	32833	stem cell population maintenance	BP	1	AT4G11880
GO:0098727	0.24299	0.968458	1	114	64	32833	maintenance of cell number	BP	1	AT4G11880
GO:0006820	0.2441	0.907512	3	114	402	32833	anion transport	BP	1	AT1G76430,AT1G20860,AT1G62280
GO:1905392	0.24426	0.90742	3	114	404	32833	plant organ morphogenesis	BP	1	AT4G18390,AT4G11880,AT3G30260
GO:0031146	0.24573	0.967692	1	114	66	32833	SCF-dependent proteasomal ubiquitin-dependent protein catabolic process	BP	1	AT1G43140
GO:0010102	0.24634	0.967523	1	114	66	32833	lateral root morphogenesis	BP	1	AT3G30260
GO:0006812	0.24671	0.890291	4	114	605	32833	cation transport	BP	1	AT5G46370,AT3G54450,AT3G05155,AT3G47220
GO:0051119	0.24838	0.966956	1	114	66	32833	sugar transmembrane transporter activity	MF	1	AT3G05155
GO:0009408	0.24841	0.928548	2	114	233	32833	response to heat	BP	1	AT1G09090,AT3G47220
GO:0010101	0.24933	0.966683	1	114	67	32833	post-embryonic root morphogenesis	BP	1	AT3G30260
GO:0035266	0.2496	0.966608	1	114	67	32833	meristem growth	BP	1	AT4G11880
GO:0036293	0.24986	0.966509	1	114	71	32833	response to decreased oxygen levels	BP	1	AT3G55790
GO:0008757	0.25	0.9278	2	114	230	32833	S-adenosylmethionine-dependent methyltransferase activity	MF	1	AT1G68040,AT2G32160
GO:0031667	0.25044	0.92758	2	114	235	32833	response to nutrient levels	BP	1	AT2G41240,AT2G14210
GO:0006576	0.25072	0.966279	1	114	69	32833	cellular biogenic amine metabolic process	BP	1	AT2G25150
GO:1901617	0.25139	0.927139	2	114	230	32833	organic hydroxy compound biosynthetic process	BP	1	AT4G15400,AT3G47220
GO:0071804	0.25221	0.96589	1	114	64	32833	cellular potassium ion transport	BP	1	AT5G46370
GO:0071805	0.25221	0.96589	1	114	64	32833	potassium ion transmembrane transport	BP	1	AT5G46370
GO:0070482	0.25318	0.965559	1	114	72	32833	response to oxygen levels	BP	1	AT3G55790
GO:0098661	0.25491	0.965109	1	114	65	32833	inorganic anion transmembrane transport	BP	1	AT1G76430
GO:0009744	0.25503	0.965022	1	114	73	32833	response to sucrose	BP	1	AT4G37220
GO:0009746	0.25567	0.964848	1	114	71	32833	response to hexose	BP	1	AT4G37220
GO:0098656	0.25578	0.92504	2	114	227	32833	anion transmembrane transport	BP	1	AT1G76430,AT1G62280
GO:0004553	0.25925	0.898866	3	114	413	32833	hydrolase activity, hydrolyzing O-glycosyl compounds	MF	1	AT5G20710,AT1G24320,AT3G47040
GO:0034285	0.26185	0.963009	1	114	75	32833	response to disaccharide	BP	1	AT4G37220
GO:0008408	0.26309	0.962637	1	114	75	32833	3'-5' exonuclease activity	MF	1	AT2G36110
GO:0009808	0.26459	0.962207	1	114	72	32833	lignin metabolic process	BP	1	AT4G19370
GO:0043492	0.26469	0.92069	2	114	230	32833	ATPase activity, coupled to movement of substances	MF	1	AT1G76430,AT4G28620
GO:0009850	0.26514	0.96204	1	114	72	32833	auxin metabolic process	BP	1	AT1G04610
GO:0009066	0.26625	0.961703	1	114	72	32833	aspartate family amino acid metabolic process	BP	1	AT1G33320
GO:0004888	0.26667	0.919718	2	114	223	32833	transmembrane signaling receptor activity	MF	1	AT5G18910,AT1G07460
GO:0019216	0.26719	0.961391	1	114	76	32833	regulation of lipid metabolic process	BP	1	AT4G15400
GO:0015405	0.26731	0.91938	2	114	236	32833	P-P-bond-hydrolysis-driven transmembrane transporter activity	MF	1	AT1G76430,AT4G28620
GO:0010431	0.26768	0.961254	1	114	74	32833	seed maturation	BP	1	AT3G27490
GO:0034284	0.26831	0.961054	1	114	75	32833	response to monosaccharide	BP	1	AT4G37220
GO:0015399	0.26901	0.918531	2	114	237	32833	primary active transmembrane transporter activity	MF	1	AT1G76430,AT4G28620
GO:0009813	0.27346	0.959445	1	114	77	32833	flavonoid biosynthetic process	BP	1	AT4G15400
GO:0009627	0.2735	0.95942	1	114	79	32833	systemic acquired resistance	BP	1	AT2G13810
GO:0051235	0.27388	0.959275	1	114	84	32833	maintenance of location	BP	1	AT3G47220
GO:0070588	0.2748	0.959064	1	114	71	32833	calcium ion transmembrane transport	BP	1	AT3G47220
GO:1902600	0.27564	0.915175	2	114	243	32833	proton transmembrane transport	BP	1	AT3G54450,AT3G05155
GO:0001871	0.27723	0.958259	1	114	76	32833	pattern binding	MF	1	AT1G16150
GO:0030247	0.27723	0.958259	1	114	76	32833	polysaccharide binding	MF	1	AT1G16150
GO:0005576	0.27747	0.834197	8	114	1769	32833	extracellular region	CC	1	AT2G31540,AT5G17720,AT5G20710,AT4G10530,AT3G14225,AT1G61750,AT1G63550,AT1G63570
GO:0000096	0.27752	0.958168	1	114	76	32833	sulfur amino acid metabolic process	BP	1	AT1G33320
GO:2000024	0.27804	0.957977	1	114	80	32833	regulation of leaf development	BP	1	AT2G40750
GO:0044255	0.28097	0.855517	5	114	829	32833	cellular lipid metabolic process	BP	1	AT3G29410,AT1G66020,AT2G37700,AT4G15330,AT4G20210
GO:1902531	0.28116	0.95699	1	114	77	32833	regulation of intracellular signal transduction	BP	1	AT2G40750
GO:0016746	0.28349	0.884418	3	114	438	32833	transferase activity, transferring acyl groups	MF	1	AT1G34520,AT2G25150,AT4G15400
GO:0034219	0.2835	0.956229	1	114	77	32833	carbohydrate transmembrane transport	BP	1	AT3G05155
GO:0042742	0.28411	0.884046	3	114	433	32833	defense response to bacterium	BP	1	AT1G07460,AT2G13810,AT2G40750
GO:0019005	0.28418	0.955974	1	114	82	32833	SCF ubiquitin ligase complex	CC	1	AT1G43140
GO:0033993	0.28609	0.851921	5	114	862	32833	response to lipid	BP	1	AT2G46830,AT4G15400,AT4G37050,AT1G01060,AT2G40750
GO:0006816	0.28634	0.955308	1	114	75	32833	calcium ion transport	BP	1	AT3G47220
GO:2000280	0.28693	0.955039	1	114	87	32833	regulation of root development	BP	1	AT4G11880
GO:0090575	0.28754	0.954841	1	114	86	32833	RNA polymerase II transcription factor complex	CC	1	AT2G41240
GO:0005509	0.28882	0.908313	2	114	267	32833	calcium ion binding	MF	1	AT1G09090,AT1G16150
GO:0016410	0.29039	0.953902	1	114	83	32833	N-acyltransferase activity	MF	1	AT2G25150
GO:0050661	0.29157	0.953523	1	114	80	32833	NADP binding	MF	1	AT1G04610
GO:0005261	0.29437	0.952583	1	114	78	32833	cation channel activity	MF	1	AT5G46370
GO:0016070	0.29602	0.787503	18	114	3885	32833	RNA metabolic process	BP	1	AT4G18390,AT3G30260,AT5G06980,AT3G46130,AT4G24150,AT2G46830,AT4G22950,AT4G08250,AT2G14210,AT1G14580,AT4G23980,AT2G20100,AT1G01060,AT2G40750,AT3G54500,AT4G11880,AT2G41240,AT3G01080
GO:0006081	0.29655	0.951797	1	114	83	32833	cellular aldehyde metabolic process	BP	1	AT5G24410
GO:0019751	0.2977	0.951412	1	114	81	32833	polyol metabolic process	BP	1	AT3G47220
GO:0006694	0.29888	0.95099	1	114	83	32833	steroid biosynthetic process	BP	1	AT4G15400
GO:0040007	0.29899	0.856189	4	114	665	32833	growth	BP	1	AT1G03010,AT1G53700,AT3G14370,AT4G11880
GO:0010029	0.29943	0.950796	1	114	83	32833	regulation of seed germination	BP	1	AT3G27490
GO:0008422	0.30128	0.950161	1	114	81	32833	beta-glucosidase activity	MF	1	AT3G47040
GO:0009620	0.30135	0.873224	3	114	607	32833	response to fungus	BP	1	AT4G15330,AT3G50470,AT2G40750
GO:0009626	0.30211	0.949855	1	114	83	32833	plant-type hypersensitive response	BP	1	AT3G50470
GO:0008509	0.3037	0.900336	2	114	256	32833	anion transmembrane transporter activity	MF	1	AT1G76430,AT1G62280
GO:0034050	0.30438	0.949042	1	114	84	32833	host programmed cell death induced by symbiont	BP	1	AT3G50470
GO:0022839	0.30453	0.949	1	114	82	32833	ion gated channel activity	MF	1	AT1G62280
GO:0009640	0.30475	0.94888	1	114	89	32833	photomorphogenesis	BP	1	AT4G18390
GO:0016798	0.30476	0.871153	3	114	455	32833	hydrolase activity, acting on glycosyl bonds	MF	1	AT5G20710,AT1G24320,AT3G47040
GO:0002229	0.30532	0.948718	1	114	82	32833	defense response to oomycetes	BP	1	AT1G07460
GO:0048582	0.30706	0.948062	1	114	87	32833	positive regulation of post-embryonic development	BP	1	AT4G18390
GO:0044106	0.30789	0.947754	1	114	88	32833	cellular amine metabolic process	BP	1	AT2G25150
GO:0009991	0.30804	0.897922	2	114	273	32833	response to extracellular stimulus	BP	1	AT2G41240,AT2G14210
GO:0010015	0.31062	0.896502	2	114	266	32833	root morphogenesis	BP	1	AT4G11880,AT3G30260
GO:0098542	0.31068	0.834261	5	114	1029	32833	defense response to other organism	BP	1	AT1G07460,AT2G13810,AT4G15330,AT3G50470,AT2G40750
GO:1900140	0.31133	0.946508	1	114	87	32833	regulation of seedling development	BP	1	AT3G27490
GO:0016829	0.31339	0.865602	3	114	470	32833	lyase activity	MF	1	AT3G29410,AT1G66020,AT4G20210
GO:0071241	0.31589	0.944813	1	114	88	32833	cellular response to inorganic substance	BP	1	AT2G14210
GO:0046165	0.31663	0.944518	1	114	91	32833	alcohol biosynthetic process	BP	1	AT3G47220
GO:0015144	0.31687	0.944448	1	114	88	32833	carbohydrate transmembrane transporter activity	MF	1	AT3G05155
GO:0016788	0.31771	0.818415	6	114	1147	32833	hydrolase activity, acting on ester bonds	MF	1	AT2G31540,AT3G47220,AT3G14225,AT2G36110,AT5G24410,AT4G37050
GO:0055114	0.31805	0.796898	9	114	1834	32833	oxidation-reduction process	BP	1	AT1G04610,AT1G52800,AT3G32047,AT3G52970,AT4G15330,AT2G37700,AT1G09090,AT4G11230,AT5G06900
GO:0007166	0.31847	0.892109	2	114	257	32833	cell surface receptor signaling pathway	BP	1	AT5G18910,AT1G07460
GO:0009755	0.32197	0.825993	5	114	924	32833	hormone-mediated signaling pathway	BP	1	AT2G40750,AT4G15400,AT1G53700,AT3G14370,AT4G23980
GO:0010038	0.32795	0.856039	3	114	484	32833	response to metal ion	BP	1	AT2G46830,AT1G01060,AT4G28620
GO:0009867	0.33006	0.939336	1	114	94	32833	jasmonic acid mediated signaling pathway	BP	1	AT2G40750
GO:0051539	0.33007	0.939293	1	114	101	32833	4 iron, 4 sulfur cluster binding	MF	1	AT2G39530
GO:0009699	0.33114	0.938898	1	114	96	32833	phenylpropanoid biosynthetic process	BP	1	AT4G19370
GO:0009812	0.33119	0.938878	1	114	96	32833	flavonoid metabolic process	BP	1	AT4G15400
GO:0006468	0.33388	0.797213	7	114	1282	32833	protein phosphorylation	BP	1	AT3G46400,AT2G19410,AT1G53700,AT3G14370,AT1G16150,AT5G18910,AT5G59270
GO:0009605	0.33439	0.789586	8	114	1717	32833	response to external stimulus	BP	1	AT2G13810,AT4G15330,AT3G50470,AT2G14210,AT1G07460,AT2G40750,AT3G54500,AT2G41240
GO:0046467	0.33514	0.937289	1	114	98	32833	membrane lipid biosynthetic process	BP	1	AT2G37700
GO:0022836	0.33537	0.937236	1	114	92	32833	gated channel activity	MF	1	AT1G62280
GO:0010119	0.3357	0.937085	1	114	95	32833	regulation of stomatal movement	BP	1	AT2G40750
GO:0046872	0.33868	0.752818	17	114	3676	32833	metal ion binding	MF	1	AT1G09090,AT5G06900,AT3G32047,AT3G52970,AT4G15330,AT2G37700,AT1G66020,AT5G46370,AT1G14580,AT4G09110,AT4G20210,AT3G29410,AT4G11230,AT4G09130,AT1G52800,AT1G16150,AT1G29600
GO:0080044	0.34402	0.933672	1	114	96	32833	quercetin 7-O-glucosyltransferase activity	MF	1	AT3G02100
GO:0071395	0.34457	0.933429	1	114	99	32833	cellular response to jasmonic acid stimulus	BP	1	AT2G40750
GO:0043169	0.34533	0.747018	17	114	3691	32833	cation binding	MF	1	AT1G09090,AT5G06900,AT3G32047,AT3G52970,AT4G15330,AT2G37700,AT1G66020,AT5G46370,AT1G14580,AT4G09110,AT4G20210,AT3G29410,AT4G11230,AT4G09130,AT1G52800,AT1G16150,AT1G29600
GO:0042445	0.34574	0.876069	2	114	292	32833	hormone metabolic process	BP	1	AT1G04610,AT4G15400
GO:0071944	0.34837	0.742304	18	114	3852	32833	cell periphery	CC	1	AT1G09090,AT5G20710,AT4G37220,AT1G76430,AT4G37235,AT2G39530,AT1G53700,AT3G14370,AT4G19370,AT5G46370,AT1G07460,AT3G05155,AT5G17720,AT5G18910,AT4G11230,AT3G47220,AT5G59270,AT1G62280
GO:0009637	0.34988	0.931183	1	114	101	32833	response to blue light	BP	1	AT4G18390
GO:0038023	0.35046	0.873223	2	114	278	32833	signaling receptor activity	MF	1	AT5G18910,AT1G07460
GO:0008202	0.35067	0.930848	1	114	101	32833	steroid metabolic process	BP	1	AT4G15400
GO:0009311	0.35397	0.929447	1	114	99	32833	oligosaccharide metabolic process	BP	1	AT1G24320
GO:0044798	0.35805	0.92761	1	114	111	32833	nuclear transcription factor complex	CC	1	AT2G41240
GO:0080043	0.35841	0.927511	1	114	101	32833	quercetin 3-O-glucosyltransferase activity	MF	1	AT3G02100
GO:0009965	0.36167	0.926044	1	114	106	32833	leaf morphogenesis	BP	1	AT4G18390
GO:0008144	0.36257	0.742655	13	114	2606	32833	drug binding	MF	1	AT3G46400,AT2G13810,AT4G24150,AT2G19410,AT1G16150,AT1G53700,AT3G14370,AT4G28620,AT5G18910,AT2G03600,AT1G33320,AT4G28410,AT5G59270
GO:0005488	0.36463	0.703249	60	114	14124	32833	binding	MF	1	AT1G04610,AT5G20710,AT2G13810,AT3G52970,AT4G22950,AT4G03440,AT5G46370,AT2G19410,AT5G18910,AT2G20100,AT3G30260,AT4G28410,AT3G46400,AT2G03600,AT3G32047,AT1G16150,AT4G08250,AT1G09090,AT1G66020,AT1G07460,AT3G27490,AT2G41240,AT1G52800,AT3G46130,AT3G01080,AT4G15330,AT1G10340,AT2G14210,AT4G11230,AT2G37700,AT3G20360,AT3G29410,AT5G06900,AT5G43120,AT1G29600,AT4G18390,AT1G14580,AT1G61230,AT4G11880,AT4G24150…
GO:0009617	0.36513	0.83044	3	114	504	32833	response to bacterium	BP	1	AT1G07460,AT2G13810,AT2G40750
GO:0002239	0.36557	0.924321	1	114	104	32833	response to oomycetes	BP	1	AT1G07460
GO:0042393	0.36559	0.924312	1	114	104	32833	histone binding	MF	1	AT3G27490
GO:1904680	0.37659	0.919229	1	114	113	32833	peptide transmembrane transporter activity	MF	1	AT3G54450
GO:0044260	0.37876	0.698003	32	114	7440	32833	cellular macromolecule metabolic process	BP	1	AT4G22950,AT1G14580,AT5G18910,AT2G20100,AT1G16150,AT3G46400,AT1G24320,AT2G46830,AT4G08250,AT3G61390,AT2G41240,AT4G11880,AT5G06980,AT3G46130,AT2G14210,AT1G01060,AT3G54500,AT4G18390,AT2G19410,AT4G24150,AT1G43140,AT1G03010,AT1G53700,AT3G14370,AT4G38390,AT3G30260,AT4G09110,AT4G23980,AT2G40750,AT4G09130,AT5G59270,AT3G01080
GO:0009416	0.37888	0.798092	4	114	754	32833	response to light stimulus	BP	1	AT4G18390,AT2G46830,AT4G15400,AT1G01060
GO:0090697	0.38072	0.917295	1	114	112	32833	post-embryonic plant organ morphogenesis	BP	1	AT3G30260
GO:1901699	0.38247	0.916482	1	114	109	32833	cellular response to nitrogen compound	BP	1	AT2G14210
GO:0006813	0.38313	0.916188	1	114	106	32833	potassium ion transport	BP	1	AT5G46370
GO:0004527	0.3849	0.915272	1	114	118	32833	exonuclease activity	MF	1	AT2G36110
GO:0051240	0.38713	0.914203	1	114	117	32833	positive regulation of multicellular organismal process	BP	1	AT4G18390
GO:0003712	0.39034	0.91258	1	114	130	32833	transcription coregulator activity	MF	1	AT3G54500
GO:0016772	0.39248	0.734576	9	114	1842	32833	transferase activity, transferring phosphorus-containing groups	MF	1	AT3G46400,AT1G07460,AT2G19410,AT1G53700,AT3G14370,AT1G16150,AT5G18910,AT5G59270,AT1G63570
GO:0005667	0.39529	0.910162	1	114	126	32833	transcription factor complex	CC	1	AT2G41240
GO:1905393	0.39565	0.910018	1	114	119	32833	plant organ formation	BP	1	AT3G30260
GO:0008374	0.39575	0.909976	1	114	117	32833	O-acyltransferase activity	MF	1	AT1G34520
GO:0006855	0.39996	0.907877	1	114	116	32833	drug transmembrane transport	BP	1	AT2G03600
GO:0009314	0.40186	0.780053	4	114	777	32833	response to radiation	BP	1	AT4G18390,AT2G46830,AT4G15400,AT1G01060
GO:0031226	0.4033	0.838847	2	114	339	32833	intrinsic component of plasma membrane	CC	1	AT5G46370,AT3G05155
GO:0004252	0.4068	0.90436	1	114	121	32833	serine-type endopeptidase activity	MF	1	AT4G10530
GO:0051241	0.41609	0.899435	1	114	133	32833	negative regulation of multicellular organismal process	BP	1	AT2G40750
GO:0051094	0.41675	0.89911	1	114	128	32833	positive regulation of developmental process	BP	1	AT4G18390
GO:0009636	0.42022	0.826988	2	114	368	32833	response to toxic substance	BP	1	AT1G09090,AT4G11230
GO:1901698	0.42239	0.825481	2	114	343	32833	response to nitrogen compound	BP	1	AT2G46830,AT2G14210
GO:0044237	0.42443	0.648307	48	114	11450	32833	cellular metabolic process	BP	1	AT1G04610,AT3G30260,AT2G13810,AT4G22950,AT1G14580,AT2G25150,AT5G18910,AT2G20100,AT5G24410,AT4G15400,AT4G28410,AT3G46400,AT1G24320,AT2G46830,AT1G16150,AT4G08250,AT1G66020,AT3G61390,AT2G41240,AT4G11880,AT1G63570,AT5G06980,AT3G46130,AT4G15330,AT2G37700,AT2G14210,AT1G01060,AT3G29410,AT3G54500,AT4G19370,AT4G18390,AT2G19410,AT4G24150,AT1G43140,AT1G03010,AT1G53700,AT3G14370,AT4G38390,AT3G47220,AT4G09110…
GO:0006643	0.42577	0.894216	1	114	131	32833	membrane lipid metabolic process	BP	1	AT2G37700
GO:0046496	0.42801	0.893002	1	114	128	32833	nicotinamide nucleotide metabolic process	BP	1	AT5G24410
GO:0090304	0.42926	0.667002	19	114	4453	32833	nucleic acid metabolic process	BP	1	AT4G18390,AT3G30260,AT5G06980,AT3G46130,AT4G24150,AT2G46830,AT4G22950,AT4G08250,AT2G14210,AT1G14580,AT4G23980,AT2G20100,AT1G01060,AT2G40750,AT2G36110,AT3G54500,AT4G11880,AT2G41240,AT3G01080
GO:0019362	0.43202	0.890766	1	114	130	32833	pyridine nucleotide metabolic process	BP	1	AT5G24410
GO:0009308	0.43396	0.889635	1	114	138	32833	amine metabolic process	BP	1	AT2G25150
GO:0019318	0.43464	0.889301	1	114	129	32833	hexose metabolic process	BP	1	AT4G38390
GO:1901615	0.43581	0.81575	2	114	351	32833	organic hydroxy compound metabolic process	BP	1	AT4G15400,AT3G47220
GO:0060089	0.44006	0.812633	2	114	340	32833	molecular transducer activity	MF	1	AT5G18910,AT1G07460
GO:0009705	0.44268	0.884671	1	114	136	32833	plant-type vacuole membrane	CC	1	AT5G46370
GO:0070838	0.44277	0.884639	1	114	133	32833	divalent metal ion transport	BP	1	AT3G47220
GO:0009698	0.44347	0.884211	1	114	137	32833	phenylpropanoid metabolic process	BP	1	AT4G19370
GO:0006464	0.44456	0.665434	14	114	3125	32833	cellular protein modification process	BP	1	AT3G46400,AT2G19410,AT1G24320,AT1G43140,AT1G03010,AT1G53700,AT3G14370,AT4G38390,AT1G16150,AT4G09110,AT5G18910,AT3G61390,AT4G09130,AT5G59270
GO:0036211	0.44456	0.665434	14	114	3125	32833	protein modification process	BP	1	AT3G46400,AT2G19410,AT1G24320,AT1G43140,AT1G03010,AT1G53700,AT3G14370,AT4G38390,AT1G16150,AT4G09110,AT5G18910,AT3G61390,AT4G09130,AT5G59270
GO:0030001	0.44656	0.807756	2	114	361	32833	metal ion transport	BP	1	AT5G46370,AT3G47220
GO:0072511	0.44785	0.881665	1	114	135	32833	divalent inorganic cation transport	BP	1	AT3G47220
GO:0051093	0.45157	0.879405	1	114	148	32833	negative regulation of developmental process	BP	1	AT2G40750
GO:0016765	0.45279	0.878659	1	114	153	32833	transferase activity, transferring alkyl or aryl (other than methyl) groups	MF	1	AT1G33320
GO:0010467	0.45521	0.644701	18	114	4361	32833	gene expression	BP	1	AT4G18390,AT3G30260,AT5G06980,AT3G46130,AT4G24150,AT2G46830,AT4G22950,AT4G08250,AT2G14210,AT1G14580,AT4G23980,AT2G20100,AT1G01060,AT2G40750,AT3G54500,AT4G11880,AT2G41240,AT3G01080
GO:0009860	0.45591	0.876819	1	114	146	32833	pollen tube growth	BP	1	AT1G03010
GO:0072524	0.45603	0.876771	1	114	141	32833	pyridine-containing compound metabolic process	BP	1	AT5G24410
GO:0006810	0.45853	0.659797	12	114	2737	32833	transport	BP	1	AT4G11880,AT2G03600,AT3G54450,AT3G14370,AT4G28620,AT5G46370,AT1G76430,AT1G53700,AT1G20860,AT3G05155,AT3G47220,AT1G62280
GO:0010118	0.45877	0.875112	1	114	142	32833	stomatal movement	BP	1	AT2G40750
GO:0015238	0.46447	0.871624	1	114	141	32833	drug transmembrane transporter activity	MF	1	AT2G03600
GO:0015893	0.46567	0.87087	1	114	143	32833	drug transport	BP	1	AT2G03600
GO:0009267	0.46734	0.869778	1	114	154	32833	cellular response to starvation	BP	1	AT2G41240
GO:0048316	0.46785	0.750671	3	114	599	32833	seed development	BP	1	AT1G53700,AT3G14370,AT3G27490
GO:0048638	0.46955	0.868413	1	114	151	32833	regulation of developmental growth	BP	1	AT4G11880
GO:0009651	0.47136	0.747695	3	114	616	32833	response to salt stress	BP	1	AT2G46830,AT1G01060,AT1G62280
GO:0090662	0.47321	0.86613	1	114	146	32833	ATP hydrolysis coupled transmembrane transport	BP	1	AT4G28620
GO:0099131	0.47321	0.86613	1	114	146	32833	ATP hydrolysis coupled ion transmembrane transport	BP	1	AT4G28620
GO:0006733	0.47537	0.864737	1	114	149	32833	oxidoreduction coenzyme metabolic process	BP	1	AT5G24410
GO:0006066	0.47586	0.864413	1	114	151	32833	alcohol metabolic process	BP	1	AT3G47220
GO:0008168	0.48275	0.77957	2	114	393	32833	methyltransferase activity	MF	1	AT1G68040,AT2G32160
GO:0008643	0.48306	0.859756	1	114	153	32833	carbohydrate transport	BP	1	AT3G05155
GO:0016310	0.48315	0.659739	8	114	1751	32833	phosphorylation	BP	1	AT3G46400,AT2G19410,AT1G53700,AT3G14370,AT1G16150,AT5G18910,AT5G59270,AT1G63570
GO:1901360	0.48343	0.608657	23	114	5534	32833	organic cyclic compound metabolic process	BP	1	AT2G13810,AT4G22950,AT1G14580,AT2G20100,AT5G24410,AT4G15400,AT2G46830,AT4G08250,AT2G41240,AT4G11880,AT5G06980,AT3G46130,AT2G14210,AT1G01060,AT3G54500,AT4G19370,AT4G18390,AT4G24150,AT4G23980,AT2G40750,AT2G36110,AT3G30260,AT3G01080
GO:0009642	0.48461	0.858686	1	114	165	32833	response to light intensity	BP	1	AT4G15400
GO:0045087	0.48516	0.777635	2	114	389	32833	innate immune response	BP	1	AT2G13810,AT3G50470
GO:0005615	0.48521	0.858222	1	114	183	32833	extracellular space	CC	1	AT4G10530
GO:0051234	0.48544	0.634363	12	114	2787	32833	establishment of localization	BP	1	AT4G11880,AT2G03600,AT3G54450,AT3G14370,AT4G28620,AT5G46370,AT1G76430,AT1G53700,AT1G20860,AT3G05155,AT3G47220,AT1G62280
GO:0003676	0.48632	0.617305	17	114	4150	32833	nucleic acid binding	MF	1	AT4G18390,AT3G46130,AT3G01080,AT2G46830,AT4G22950,AT4G08250,AT2G14210,AT1G14580,AT4G23980,AT2G20100,AT1G01060,AT2G40750,AT2G36110,AT2G41240,AT4G11880,AT3G30260,AT1G29600
GO:0051536	0.49264	0.853314	1	114	175	32833	iron-sulfur cluster binding	MF	1	AT2G39530
GO:0051540	0.49264	0.853314	1	114	175	32833	metal cluster binding	MF	1	AT2G39530
GO:0009743	0.49595	0.851134	1	114	162	32833	response to carbohydrate	BP	1	AT4G37220
GO:0006955	0.49643	0.768402	2	114	397	32833	immune response	BP	1	AT2G13810,AT3G50470
GO:0051213	0.50015	0.848234	1	114	169	32833	dioxygenase activity	MF	1	AT1G52800
GO:0009737	0.5028	0.720393	3	114	641	32833	response to abscisic acid	BP	1	AT2G46830,AT4G37050,AT1G01060
GO:0016741	0.50328	0.762679	2	114	408	32833	transferase activity, transferring one-carbon groups	MF	1	AT1G68040,AT2G32160
GO:0012501	0.50475	0.845074	1	114	164	32833	programmed cell death	BP	1	AT3G50470
GO:0010154	0.50681	0.716826	3	114	635	32833	fruit development	BP	1	AT1G53700,AT3G14370,AT3G27490
GO:0097305	0.50743	0.716266	3	114	645	32833	response to alcohol	BP	1	AT2G46830,AT4G37050,AT1G01060
GO:0065009	0.50958	0.714305	3	114	694	32833	regulation of molecular function	BP	1	AT2G46830,AT1G01060,AT1G62280
GO:0031669	0.51099	0.840651	1	114	174	32833	cellular response to nutrient levels	BP	1	AT2G41240
GO:0043168	0.51192	0.597919	15	114	3386	32833	anion binding	MF	1	AT3G46400,AT1G04610,AT2G13810,AT4G24150,AT2G19410,AT1G16150,AT1G53700,AT3G14370,AT4G28620,AT5G18910,AT3G51570,AT2G03600,AT1G33320,AT4G28410,AT5G59270
GO:0006807	0.51621	0.561947	40	114	9783	32833	nitrogen compound metabolic process	BP	1	AT2G13810,AT4G22950,AT1G14580,AT2G19410,AT5G18910,AT2G20100,AT5G24410,AT1G16150,AT4G28410,AT3G46400,AT1G24320,AT2G46830,AT4G08250,AT3G61390,AT2G41240,AT4G11880,AT5G06980,AT3G46130,AT2G37700,AT2G14210,AT1G01060,AT2G25150,AT3G54500,AT4G18390,AT4G10530,AT4G24150,AT1G43140,AT1G03010,AT1G53700,AT3G14370,AT4G38390,AT3G30260,AT4G09110,AT4G23980,AT2G40750,AT2G36110,AT4G09130,AT1G33320,AT5G59270,AT3G01080
GO:0009932	0.51632	0.836851	1	114	172	32833	cell tip growth	BP	1	AT1G03010
GO:0009793	0.51652	0.751449	2	114	406	32833	embryo development ending in seed dormancy	BP	1	AT1G53700,AT3G14370
GO:0050660	0.51677	0.83656	1	114	165	32833	flavin adenine dinucleotide binding	MF	1	AT1G04610
GO:0043207	0.51702	0.661516	5	114	1274	32833	response to external biotic stimulus	BP	1	AT1G07460,AT2G13810,AT4G15330,AT3G50470,AT2G40750
GO:0051707	0.51702	0.661516	5	114	1274	32833	response to other organism	BP	1	AT1G07460,AT2G13810,AT4G15330,AT3G50470,AT2G40750
GO:0036094	0.51913	0.590839	15	114	3395	32833	small molecule binding	MF	1	AT3G46400,AT1G04610,AT2G13810,AT4G24150,AT2G19410,AT1G16150,AT1G53700,AT3G14370,AT4G28620,AT5G18910,AT3G51570,AT2G03600,AT1G33320,AT4G28410,AT5G59270
GO:0044421	0.52024	0.833909	1	114	202	32833	extracellular region part	CC	1	AT4G10530
GO:0009888	0.52268	0.702436	3	114	659	32833	tissue development	BP	1	AT4G22950,AT4G11880,AT3G30260
GO:0000302	0.52651	0.829362	1	114	184	32833	response to reactive oxygen species	BP	1	AT2G40750
GO:0009607	0.52784	0.651203	5	114	1287	32833	response to biotic stimulus	BP	1	AT1G07460,AT2G13810,AT4G15330,AT3G50470,AT2G40750
GO:0044459	0.53152	0.738334	2	114	431	32833	plasma membrane part	CC	1	AT5G46370,AT3G05155
GO:0044550	0.53205	0.82525	1	114	179	32833	secondary metabolite biosynthetic process	BP	1	AT4G19370
GO:0035251	0.53421	0.823658	1	114	170	32833	UDP-glucosyltransferase activity	MF	1	AT3G02100
GO:0005996	0.53624	0.822086	1	114	176	32833	monosaccharide metabolic process	BP	1	AT4G38390
GO:0042594	0.53803	0.820665	1	114	189	32833	response to starvation	BP	1	AT2G41240
GO:0006139	0.53819	0.559822	20	114	4958	32833	nucleobase-containing compound metabolic process	BP	1	AT4G18390,AT3G30260,AT5G06980,AT3G46130,AT4G24150,AT3G01080,AT2G46830,AT4G22950,AT4G08250,AT2G14210,AT1G14580,AT4G23980,AT2G20100,AT5G24410,AT2G40750,AT2G36110,AT3G54500,AT4G11880,AT2G41240,AT1G01060
GO:0044272	0.5392	0.819804	1	114	180	32833	sulfur compound biosynthetic process	BP	1	AT1G33320
GO:0009873	0.54108	0.818289	1	114	198	32833	ethylene-activated signaling pathway	BP	1	AT2G40750
GO:0002376	0.54391	0.727237	2	114	434	32833	immune system process	BP	1	AT2G13810,AT3G50470
GO:0000325	0.54646	0.814159	1	114	183	32833	plant-type vacuole	CC	1	AT5G46370
GO:0009790	0.54735	0.724121	2	114	431	32833	embryo development	BP	1	AT1G53700,AT3G14370
GO:0090698	0.55036	0.811058	1	114	190	32833	post-embryonic plant morphogenesis	BP	1	AT3G30260
GO:0031461	0.55268	0.809213	1	114	190	32833	cullin-RING ubiquitin ligase complex	CC	1	AT1G43140
GO:0048868	0.56001	0.803272	1	114	198	32833	pollen tube development	BP	1	AT1G03010
GO:0009653	0.5606	0.638644	4	114	940	32833	anatomical structure morphogenesis	BP	1	AT4G18390,AT1G03010,AT4G11880,AT3G30260
GO:0048609	0.56166	0.801932	1	114	197	32833	multicellular organismal reproductive process	BP	1	AT3G27490
GO:0071695	0.56302	0.800824	1	114	195	32833	anatomical structure maturation	BP	1	AT3G27490
GO:0043531	0.56894	0.795969	1	114	185	32833	ADP binding	MF	1	AT3G51570
GO:0004842	0.56959	0.703384	2	114	467	32833	ubiquitin-protein transferase activity	MF	1	AT2G19410,AT3G61390
GO:0008219	0.57236	0.793046	1	114	198	32833	cell death	BP	1	AT3G50470
GO:0000272	0.57272	0.792752	1	114	194	32833	polysaccharide catabolic process	BP	1	AT3G47040
GO:0032504	0.57275	0.792694	1	114	203	32833	multicellular organism reproduction	BP	1	AT3G27490
GO:0046483	0.57342	0.522368	21	114	5290	32833	heterocycle metabolic process	BP	1	AT4G18390,AT3G30260,AT5G06980,AT3G46130,AT4G24150,AT3G01080,AT2G46830,AT4G22950,AT4G08250,AT2G14210,AT1G14580,AT4G23980,AT2G20100,AT5G24410,AT2G40750,AT2G13810,AT3G54500,AT4G11880,AT2G41240,AT2G36110,AT1G01060
GO:0048589	0.57386	0.699316	2	114	456	32833	developmental growth	BP	1	AT1G03010,AT4G11880
GO:0008236	0.57763	0.788555	1	114	202	32833	serine-type peptidase activity	MF	1	AT4G10530
GO:0017171	0.57763	0.788555	1	114	202	32833	serine hydrolase activity	MF	1	AT4G10530
GO:0048588	0.57815	0.7881	1	114	205	32833	developmental cell growth	BP	1	AT1G03010
GO:0071369	0.57881	0.787485	1	114	219	32833	cellular response to ethylene stimulus	BP	1	AT2G40750
GO:0051179	0.57946	0.541218	12	114	3007	32833	localization	BP	1	AT4G11880,AT2G03600,AT3G54450,AT3G14370,AT4G28620,AT5G46370,AT1G76430,AT1G53700,AT1G20860,AT3G05155,AT3G47220,AT1G62280
GO:0048646	0.57947	0.78697	1	114	205	32833	anatomical structure formation involved in morphogenesis	BP	1	AT3G30260
GO:0019787	0.57977	0.693604	2	114	476	32833	ubiquitin-like protein transferase activity	MF	1	AT2G19410,AT3G61390
GO:0031668	0.58025	0.786269	1	114	211	32833	cellular response to extracellular stimulus	BP	1	AT2G41240
GO:0032559	0.58372	0.54156	11	114	2554	32833	adenyl ribonucleotide binding	MF	1	AT3G46400,AT2G03600,AT4G24150,AT2G19410,AT1G53700,AT3G14370,AT4G28620,AT5G18910,AT3G51570,AT1G16150,AT5G59270
GO:0030554	0.58662	0.538568	11	114	2560	32833	adenyl nucleotide binding	MF	1	AT3G46400,AT2G03600,AT4G24150,AT2G19410,AT1G53700,AT3G14370,AT4G28620,AT5G18910,AT3G51570,AT1G16150,AT5G59270
GO:0042623	0.58846	0.68515	2	114	449	32833	ATPase activity, coupled	MF	1	AT1G76430,AT4G28620
GO:0046873	0.59012	0.777682	1	114	203	32833	metal ion transmembrane transporter activity	MF	1	AT5G46370
GO:1901607	0.59117	0.776733	1	114	209	32833	alpha-amino acid biosynthetic process	BP	1	AT1G33320
GO:0071496	0.59185	0.776099	1	114	217	32833	cellular response to external stimulus	BP	1	AT2G41240
GO:0071396	0.59208	0.681543	2	114	477	32833	cellular response to lipid	BP	1	AT4G15400,AT2G40750
GO:0021700	0.59726	0.771257	1	114	214	32833	developmental maturation	BP	1	AT3G27490
GO:0005975	0.60002	0.579017	5	114	1204	32833	carbohydrate metabolic process	BP	1	AT5G20710,AT1G24320,AT5G24410,AT4G38390,AT3G47040
GO:0032259	0.60323	0.670371	2	114	486	32833	methylation	BP	1	AT1G68040,AT2G32160
GO:0044092	0.60898	0.760349	1	114	267	32833	negative regulation of molecular function	BP	1	AT1G01060
GO:0046527	0.6137	0.756073	1	114	216	32833	glucosyltransferase activity	MF	1	AT3G02100
GO:0006520	0.61462	0.658714	2	114	488	32833	cellular amino acid metabolic process	BP	1	AT1G33320,AT4G28410
GO:0046914	0.61509	0.563125	5	114	1288	32833	transition metal ion binding	MF	1	AT3G32047,AT3G52970,AT5G06900,AT4G15330,AT2G37700
GO:0008652	0.62698	0.743245	1	114	230	32833	cellular amino acid biosynthetic process	BP	1	AT1G33320
GO:0006725	0.62812	0.465518	21	114	5429	32833	cellular aromatic compound metabolic process	BP	1	AT4G18390,AT3G01080,AT3G30260,AT5G06980,AT3G46130,AT4G24150,AT4G19370,AT2G46830,AT4G22950,AT4G08250,AT2G14210,AT1G14580,AT4G23980,AT2G20100,AT5G24410,AT2G40750,AT2G36110,AT3G54500,AT4G11880,AT2G41240,AT1G01060
GO:0009639	0.62944	0.740798	1	114	240	32833	response to red or far red light	BP	1	AT4G18390
GO:0048437	0.63121	0.739053	1	114	237	32833	floral organ development	BP	1	AT3G53040
GO:0006796	0.63166	0.496554	10	114	2508	32833	phosphate-containing compound metabolic process	BP	1	AT3G46400,AT2G19410,AT1G53700,AT3G14370,AT3G47220,AT5G18910,AT5G24410,AT1G16150,AT5G59270,AT1G63570
GO:0000160	0.63285	0.73738	1	114	254	32833	phosphorelay signal transduction system	BP	1	AT2G40750
GO:0043161	0.63439	0.735863	1	114	246	32833	proteasome-mediated ubiquitin-dependent protein catabolic process	BP	1	AT1G43140
GO:0000904	0.6368	0.733459	1	114	241	32833	cell morphogenesis involved in differentiation	BP	1	AT1G03010
GO:0005524	0.64533	0.481802	10	114	2437	32833	ATP binding	MF	1	AT3G46400,AT2G03600,AT4G24150,AT2G19410,AT1G53700,AT3G14370,AT4G28620,AT5G18910,AT1G16150,AT5G59270
GO:0044042	0.65017	0.719773	1	114	238	32833	glucan metabolic process	BP	1	AT3G47040
GO:0000151	0.65062	0.719251	1	114	251	32833	ubiquitin ligase complex	CC	1	AT1G43140
GO:0006793	0.65327	0.473134	10	114	2550	32833	phosphorus metabolic process	BP	1	AT3G46400,AT2G19410,AT1G53700,AT3G14370,AT3G47220,AT5G18910,AT5G24410,AT1G16150,AT5G59270,AT1G63570
GO:0043412	0.65549	0.453128	14	114	3564	32833	macromolecule modification	BP	1	AT3G46400,AT2G19410,AT1G24320,AT1G43140,AT1G03010,AT1G53700,AT3G14370,AT4G38390,AT1G16150,AT4G09110,AT5G18910,AT3G61390,AT4G09130,AT5G59270
GO:0005789	0.65896	0.610851	2	114	551	32833	endoplasmic reticulum membrane	CC	1	AT1G24320,AT2G37700
GO:0098827	0.66224	0.607161	2	114	554	32833	endoplasmic reticulum subcompartment	CC	1	AT1G24320,AT2G37700
GO:0042175	0.66238	0.607	2	114	555	32833	nuclear outer membrane-endoplasmic reticulum membrane network	CC	1	AT1G24320,AT2G37700
GO:0005777	0.66271	0.706357	1	114	267	32833	peroxisome	CC	1	AT5G18910
GO:0042579	0.66271	0.706357	1	114	267	32833	microbody	CC	1	AT5G18910
GO:0010498	0.66393	0.705044	1	114	266	32833	proteasomal protein catabolic process	BP	1	AT1G43140
GO:0043170	0.66784	0.40843	35	114	9030	32833	macromolecule metabolic process	BP	1	AT3G30260,AT4G22950,AT1G14580,AT2G19410,AT5G18910,AT2G20100,AT1G16150,AT3G46400,AT1G24320,AT2G46830,AT4G08250,AT3G61390,AT2G41240,AT4G11880,AT5G06980,AT3G46130,AT2G14210,AT1G01060,AT3G54500,AT4G18390,AT4G10530,AT4G24150,AT1G43140,AT1G03010,AT1G53700,AT3G14370,AT4G38390,AT3G47040,AT4G09110,AT4G23980,AT2G40750,AT2G36110,AT4G09130,AT5G59270,AT3G01080
GO:0010243	0.67171	0.696524	1	114	263	32833	response to organonitrogen compound	BP	1	AT2G46830
GO:0005743	0.67323	0.69474	1	114	304	32833	mitochondrial inner membrane	CC	1	AT4G28620
GO:0046777	0.6824	0.684549	1	114	250	32833	protein autophosphorylation	BP	1	AT5G18910
GO:0044283	0.68409	0.534692	3	114	829	32833	small molecule biosynthetic process	BP	1	AT1G33320,AT2G13810,AT3G47220
GO:0044093	0.6929	0.672289	1	114	287	32833	positive regulation of molecular function	BP	1	AT1G62280
GO:0045892	0.69964	0.664286	1	114	291	32833	negative regulation of transcription, DNA-templated	BP	1	AT2G46830
GO:0009826	0.69986	0.66404	1	114	282	32833	unidimensional cell growth	BP	1	AT1G03010
GO:1901575	0.70504	0.448063	6	114	1677	32833	organic substance catabolic process	BP	1	AT2G31540,AT1G43140,AT3G47220,AT3G14225,AT4G37050,AT3G47040
GO:0032555	0.70848	0.406104	11	114	2829	32833	purine ribonucleotide binding	MF	1	AT3G46400,AT2G03600,AT4G24150,AT2G19410,AT1G53700,AT3G14370,AT4G28620,AT5G18910,AT3G51570,AT1G16150,AT5G59270
GO:0044432	0.70943	0.551263	2	114	603	32833	endoplasmic reticulum part	CC	1	AT1G24320,AT2G37700
GO:1901137	0.70943	0.551274	2	114	583	32833	carbohydrate derivative biosynthetic process	BP	1	AT1G24320,AT4G38390
GO:0051704	0.71047	0.441638	6	114	1862	32833	multi-organism process	BP	1	AT2G13810,AT1G03010,AT4G15330,AT3G50470,AT1G07460,AT2G40750
GO:0048584	0.71103	0.650425	1	114	296	32833	positive regulation of response to stimulus	BP	1	AT4G18390
GO:0017076	0.71136	0.402804	11	114	2836	32833	purine nucleotide binding	MF	1	AT3G46400,AT2G03600,AT4G24150,AT2G19410,AT1G53700,AT3G14370,AT4G28620,AT5G18910,AT3G51570,AT1G16150,AT5G59270
GO:1902679	0.71981	0.639403	1	114	309	32833	negative regulation of RNA biosynthetic process	BP	1	AT2G46830
GO:1903507	0.71981	0.639403	1	114	309	32833	negative regulation of nucleic acid-templated transcription	BP	1	AT2G46830
GO:0032553	0.72013	0.392689	11	114	2858	32833	ribonucleotide binding	MF	1	AT3G46400,AT2G03600,AT4G24150,AT2G19410,AT1G53700,AT3G14370,AT4G28620,AT5G18910,AT3G51570,AT1G16150,AT5G59270
GO:0009856	0.72128	0.637534	1	114	312	32833	pollination	BP	1	AT1G03010
GO:0044706	0.72128	0.637534	1	114	312	32833	multi-multicellular organism process	BP	1	AT1G03010
GO:0016887	0.72832	0.527441	2	114	581	32833	ATPase activity	MF	1	AT1G76430,AT4G28620
GO:0051253	0.73195	0.623737	1	114	319	32833	negative regulation of RNA metabolic process	BP	1	AT2G46830
GO:0097367	0.73669	0.37339	11	114	2900	32833	carbohydrate derivative binding	MF	1	AT3G46400,AT2G03600,AT4G24150,AT2G19410,AT1G53700,AT3G14370,AT4G28620,AT5G18910,AT3G51570,AT1G16150,AT5G59270
GO:0048519	0.7391	0.439641	4	114	1218	32833	negative regulation of biological process	BP	1	AT2G46830,AT2G40750,AT1G01060,AT3G47220
GO:1901135	0.74259	0.462711	3	114	918	32833	carbohydrate derivative metabolic process	BP	1	AT1G24320,AT5G24410,AT4G38390
GO:0005634	0.74305	0.340922	20	114	5537	32833	nucleus	CC	1	AT4G18390,AT3G30260,AT3G46130,AT4G24150,AT2G46830,AT1G53700,AT4G22950,AT4G08250,AT3G14370,AT2G14210,AT1G14580,AT4G23980,AT2G20100,AT1G01060,AT3G27490,AT2G40750,AT3G54500,AT4G11880,AT2G41240,AT3G01080
GO:0000166	0.74672	0.357316	12	114	3175	32833	nucleotide binding	MF	1	AT3G46400,AT1G04610,AT2G03600,AT4G24150,AT2G19410,AT1G53700,AT3G14370,AT4G28620,AT5G18910,AT3G51570,AT1G16150,AT5G59270
GO:1901265	0.74672	0.357316	12	114	3175	32833	nucleoside phosphate binding	MF	1	AT3G46400,AT1G04610,AT2G03600,AT4G24150,AT2G19410,AT1G53700,AT3G14370,AT4G28620,AT5G18910,AT3G51570,AT1G16150,AT5G59270
GO:0016052	0.74739	0.603054	1	114	312	32833	carbohydrate catabolic process	BP	1	AT3G47040
GO:0019693	0.74804	0.60211	1	114	335	32833	ribose phosphate metabolic process	BP	1	AT5G24410
GO:0060560	0.75031	0.599008	1	114	325	32833	developmental growth involved in morphogenesis	BP	1	AT1G03010
GO:0008194	0.75174	0.597048	1	114	313	32833	UDP-glycosyltransferase activity	MF	1	AT3G02100
GO:0004518	0.75382	0.594057	1	114	359	32833	nuclease activity	MF	1	AT2G36110
GO:1901566	0.75802	0.383808	6	114	1872	32833	organonitrogen compound biosynthetic process	BP	1	AT1G24320,AT2G13810,AT2G37700,AT4G38390,AT2G25150,AT1G33320
GO:0016053	0.76002	0.485268	2	114	640	32833	organic acid biosynthetic process	BP	1	AT1G33320,AT2G13810
GO:0046394	0.76002	0.485268	2	114	640	32833	carboxylic acid biosynthetic process	BP	1	AT1G33320,AT2G13810
GO:0048468	0.76044	0.584749	1	114	342	32833	cell development	BP	1	AT1G03010
GO:0035639	0.76175	0.348387	10	114	2710	32833	purine ribonucleoside triphosphate binding	MF	1	AT3G46400,AT2G03600,AT4G24150,AT2G19410,AT1G53700,AT3G14370,AT4G28620,AT5G18910,AT1G16150,AT5G59270
GO:0045934	0.76235	0.582018	1	114	347	32833	negative regulation of nucleobase-containing compound metabolic process	BP	1	AT2G46830
GO:0006732	0.76247	0.581866	1	114	336	32833	coenzyme metabolic process	BP	1	AT5G24410
GO:0140096	0.76728	0.341661	10	114	2813	32833	catalytic activity, acting on a protein	MF	1	AT3G46400,AT1G07460,AT2G19410,AT1G53700,AT3G14370,AT1G16150,AT4G10530,AT5G18910,AT3G61390,AT5G59270
GO:0031966	0.7683	0.57333	1	114	396	32833	mitochondrial membrane	CC	1	AT4G28620
GO:0016757	0.7721	0.468482	2	114	641	32833	transferase activity, transferring glycosyl groups	MF	1	AT3G02100,AT4G38390
GO:0072330	0.77292	0.566639	1	114	342	32833	monocarboxylic acid biosynthetic process	BP	1	AT2G13810
GO:1901605	0.77462	0.564105	1	114	349	32833	alpha-amino acid metabolic process	BP	1	AT1G33320
GO:0016787	0.77554	0.319329	13	114	3693	32833	hydrolase activity	MF	1	AT5G20710,AT1G24320,AT1G76430,AT5G17720,AT2G31540,AT4G28620,AT4G10530,AT3G14225,AT4G37050,AT5G24410,AT3G47220,AT2G36110,AT3G47040
GO:2000113	0.77601	0.562015	1	114	361	32833	negative regulation of cellular macromolecule biosynthetic process	BP	1	AT2G46830
GO:0034641	0.77842	0.298368	21	114	5991	32833	cellular nitrogen compound metabolic process	BP	1	AT4G18390,AT3G30260,AT5G06980,AT3G46130,AT4G24150,AT3G01080,AT2G46830,AT4G22950,AT4G08250,AT2G14210,AT1G14580,AT4G23980,AT2G20100,AT5G24410,AT2G40750,AT2G25150,AT2G36110,AT3G54500,AT4G11880,AT2G41240,AT1G01060
GO:0005740	0.7794	0.556853	1	114	410	32833	mitochondrial envelope	CC	1	AT4G28620
GO:0019866	0.77984	0.556206	1	114	397	32833	organelle inner membrane	CC	1	AT4G28620
GO:0090305	0.7876	0.544354	1	114	397	32833	nucleic acid phosphodiester bond hydrolysis	BP	1	AT2G36110
GO:0004175	0.7884	0.543187	1	114	361	32833	endopeptidase activity	MF	1	AT4G10530
GO:0010558	0.79109	0.538963	1	114	379	32833	negative regulation of macromolecule biosynthetic process	BP	1	AT2G46830
GO:0019637	0.7962	0.433598	2	114	707	32833	organophosphate metabolic process	BP	1	AT5G24410,AT3G47220
GO:0009056	0.80789	0.319284	6	114	1904	32833	catabolic process	BP	1	AT2G31540,AT1G43140,AT3G47220,AT3G14225,AT4G37050,AT3G47040
GO:0031327	0.80798	0.511844	1	114	399	32833	negative regulation of cellular biosynthetic process	BP	1	AT2G46830
GO:0009890	0.81117	0.506558	1	114	404	32833	negative regulation of biosynthetic process	BP	1	AT2G46830
GO:0019748	0.81765	0.495664	1	114	404	32833	secondary metabolic process	BP	1	AT4G19370
GO:0000902	0.82047	0.490845	1	114	402	32833	cell morphogenesis	BP	1	AT1G03010
GO:1901564	0.82252	0.245675	21	114	5999	32833	organonitrogen compound metabolic process	BP	1	AT3G46400,AT2G19410,AT4G09110,AT1G24320,AT2G13810,AT1G43140,AT1G03010,AT1G53700,AT3G14370,AT4G38390,AT1G16150,AT4G10530,AT2G25150,AT5G18910,AT5G24410,AT2G37700,AT3G61390,AT4G09130,AT1G33320,AT4G28410,AT5G59270
GO:0016049	0.8233	0.485965	1	114	408	32833	cell growth	BP	1	AT1G03010
GO:0042578	0.82383	0.485055	1	114	407	32833	phosphoric ester hydrolase activity	MF	1	AT3G47220
GO:0030154	0.8263	0.387298	2	114	782	32833	cell differentiation	BP	1	AT4G18390,AT1G03010
GO:0006790	0.82968	0.474782	1	114	422	32833	sulfur compound metabolic process	BP	1	AT1G33320
GO:0006511	0.82981	0.474533	1	114	443	32833	ubiquitin-dependent protein catabolic process	BP	1	AT1G43140
GO:0009117	0.82983	0.474513	1	114	427	32833	nucleotide metabolic process	BP	1	AT5G24410
GO:0033554	0.83077	0.339491	3	114	1077	32833	cellular response to stress	BP	1	AT3G55790,AT2G41240,AT3G50470
GO:0006753	0.83373	0.467565	1	114	433	32833	nucleoside phosphate metabolic process	BP	1	AT5G24410
GO:0019941	0.83776	0.460259	1	114	458	32833	modification-dependent protein catabolic process	BP	1	AT1G43140
GO:0044281	0.8395	0.275989	6	114	1968	32833	small molecule metabolic process	BP	1	AT2G13810,AT4G38390,AT3G47220,AT5G24410,AT1G33320,AT4G28410
GO:0044267	0.83969	0.236844	14	114	4244	32833	cellular protein metabolic process	BP	1	AT3G46400,AT2G19410,AT1G24320,AT1G43140,AT1G03010,AT1G53700,AT3G14370,AT4G38390,AT1G16150,AT4G09110,AT5G18910,AT3G61390,AT4G09130,AT5G59270
GO:0005618	0.84263	0.360755	2	114	796	32833	cell wall	CC	1	AT5G17720,AT5G20710
GO:0030312	0.84369	0.359005	2	114	798	32833	external encapsulating structure	CC	1	AT5G17720,AT5G20710
GO:0051301	0.84606	0.444999	1	114	431	32833	cell division	BP	1	AT1G14580
GO:0043632	0.84729	0.442648	1	114	472	32833	modification-dependent macromolecule catabolic process	BP	1	AT1G43140
GO:0032989	0.848	0.441341	1	114	440	32833	cellular component morphogenesis	BP	1	AT1G03010
GO:0048523	0.851	0.346727	2	114	829	32833	negative regulation of cellular process	BP	1	AT2G46830,AT3G47220
GO:0006979	0.85671	0.424627	1	114	484	32833	response to oxidative stress	BP	1	AT2G40750
GO:0090407	0.85755	0.423035	1	114	463	32833	organophosphate biosynthetic process	BP	1	AT3G47220
GO:0016758	0.85941	0.419408	1	114	446	32833	transferase activity, transferring hexosyl groups	MF	1	AT3G02100
GO:0019752	0.86425	0.286833	3	114	1136	32833	carboxylic acid metabolic process	BP	1	AT4G28410,AT1G33320,AT2G13810
GO:0048046	0.86641	0.405421	1	114	520	32833	apoplast	CC	1	AT5G20710
GO:0051172	0.8756	0.386597	1	114	523	32833	negative regulation of nitrogen compound metabolic process	BP	1	AT2G46830
GO:0019538	0.87904	0.183378	15	114	4683	32833	protein metabolic process	BP	1	AT3G46400,AT2G19410,AT1G24320,AT1G43140,AT1G03010,AT1G53700,AT3G14370,AT4G38390,AT1G16150,AT4G10530,AT5G18910,AT4G09110,AT3G61390,AT4G09130,AT5G59270
GO:0044429	0.88088	0.375431	1	114	566	32833	mitochondrial part	CC	1	AT4G28620
GO:0019899	0.88462	0.36744	1	114	518	32833	enzyme binding	MF	1	AT1G43140
GO:0051603	0.89184	0.351573	1	114	553	32833	proteolysis involved in cellular protein catabolic process	BP	1	AT1G43140
GO:0055086	0.89287	0.349291	1	114	536	32833	nucleobase-containing small molecule metabolic process	BP	1	AT5G24410
GO:0005976	0.89437	0.34595	1	114	508	32833	polysaccharide metabolic process	BP	1	AT3G47040
GO:0031324	0.89463	0.345307	1	114	563	32833	negative regulation of cellular metabolic process	BP	1	AT2G46830
GO:0044257	0.89628	0.341596	1	114	562	32833	cellular protein catabolic process	BP	1	AT1G43140
GO:0042886	0.89684	0.263868	2	114	928	32833	amide transport	BP	1	AT3G54450,AT2G03600
GO:0032787	0.90722	0.316163	1	114	549	32833	monocarboxylic acid metabolic process	BP	1	AT2G13810
GO:0010629	0.90904	0.311806	1	114	566	32833	negative regulation of gene expression	BP	1	AT2G46830
GO:0070011	0.91408	0.299531	1	114	576	32833	peptidase activity, acting on L-amino acid peptides	MF	1	AT4G10530
GO:0017111	0.91507	0.227509	2	114	933	32833	nucleoside-triphosphatase activity	MF	1	AT1G76430,AT4G28620
GO:0043436	0.91865	0.191633	3	114	1302	32833	oxoacid metabolic process	BP	1	AT4G28410,AT1G33320,AT2G13810
GO:0006082	0.91934	0.190322	3	114	1305	32833	organic acid metabolic process	BP	1	AT4G28410,AT1G33320,AT2G13810
GO:0048869	0.9195	0.218302	2	114	1003	32833	cellular developmental process	BP	1	AT4G18390,AT1G03010
GO:1990234	0.92312	0.276757	1	114	615	32833	transferase complex	CC	1	AT1G43140
GO:0009057	0.92427	0.208226	2	114	1016	32833	macromolecule catabolic process	BP	1	AT1G43140,AT3G47040
GO:0071555	0.9268	0.267215	1	114	600	32833	cell wall organization	BP	1	AT5G17720
GO:0016462	0.9288	0.198485	2	114	988	32833	pyrophosphatase activity	MF	1	AT1G76430,AT4G28620
GO:0030163	0.92991	0.258949	1	114	652	32833	protein catabolic process	BP	1	AT1G43140
GO:0016818	0.93119	0.19328	2	114	997	32833	hydrolase activity, acting on acid anhydrides, in phosphorus-containing anhydrides	MF	1	AT1G76430,AT4G28620
GO:0051186	0.93266	0.251585	1	114	645	32833	cofactor metabolic process	BP	1	AT5G24410
GO:0016817	0.93278	0.189772	2	114	1004	32833	hydrolase activity, acting on acid anhydrides	MF	1	AT1G76430,AT4G28620
GO:0008233	0.93559	0.243568	1	114	660	32833	peptidase activity	MF	1	AT4G10530
GO:0045229	0.93773	0.237649	1	114	637	32833	external encapsulating structure organization	BP	1	AT5G17720
GO:0006508	0.94014	0.173254	2	114	1108	32833	proteolysis	BP	1	AT1G43140,AT4G10530
GO:0071702	0.94179	0.146148	3	114	1461	32833	organic substance transport	BP	1	AT3G54450,AT2G03600,AT3G05155
GO:0005774	0.9421	0.225286	1	114	679	32833	vacuolar membrane	CC	1	AT5G46370
GO:0005783	0.94248	0.167896	2	114	1095	32833	endoplasmic reticulum	CC	1	AT1G24320,AT2G37700
GO:0044437	0.94264	0.223747	1	114	681	32833	vacuolar part	CC	1	AT5G46370
GO:0044265	0.94686	0.211459	1	114	718	32833	cellular macromolecule catabolic process	BP	1	AT1G43140
GO:0009941	0.94892	0.205333	1	114	714	32833	chloroplast envelope	CC	1	AT4G24150
GO:0031982	0.94895	0.20525	1	114	724	32833	vesicle	CC	1	AT5G24410
GO:0010605	0.95167	0.197028	1	114	737	32833	negative regulation of macromolecule metabolic process	BP	1	AT2G46830
GO:0009526	0.95249	0.194517	1	114	731	32833	plastid envelope	CC	1	AT4G24150
GO:0005773	0.95519	0.13765	2	114	1161	32833	vacuole	CC	1	AT5G46370,AT5G20710
GO:0071705	0.95817	0.130231	2	114	1186	32833	nitrogen compound transport	BP	1	AT3G54450,AT2G03600
GO:0009892	0.96118	0.167006	1	114	789	32833	negative regulation of metabolic process	BP	1	AT2G46830
GO:0031967	0.96133	0.122256	2	114	1246	32833	organelle envelope	CC	1	AT4G24150,AT4G28620
GO:0031975	0.96133	0.122256	2	114	1246	32833	envelope	CC	1	AT4G24150,AT4G28620
GO:0051649	0.96176	0.165101	1	114	792	32833	establishment of localization in cell	BP	1	AT3G47220
GO:0071554	0.96461	0.155645	1	114	769	32833	cell wall organization or biogenesis	BP	1	AT5G17720
GO:0005829	0.96881	0.0728285	5	114	2381	32833	cytosol	CC	1	AT3G53040,AT4G15400,AT1G53700,AT3G14370,AT5G24410
GO:1901565	0.97544	0.1173	1	114	895	32833	organonitrogen compound catabolic process	BP	1	AT1G43140
GO:0015833	0.97731	0.11023	1	114	908	32833	peptide transport	BP	1	AT3G54450
GO:0005515	0.97788	0.0371847	22	114	7444	32833	protein binding	MF	1	AT4G22950,AT4G03440,AT2G20100,AT3G46400,AT2G46830,AT3G27490,AT5G43120,AT4G11880,AT1G10340,AT2G14210,AT3G20360,AT2G41240,AT4G18390,AT3G46190,AT1G43140,AT1G03010,AT3G50470,AT4G23980,AT3G51570,AT2G40750,AT4G03480,AT3G30260
GO:0051641	0.98403	0.0834014	1	114	1023	32833	cellular localization	BP	1	AT3G47220
GO:0098805	0.98724	0.069628	1	114	1037	32833	whole membrane	CC	1	AT5G46370
GO:1902494	0.98725	0.0695835	1	114	1073	32833	catalytic complex	CC	1	AT1G43140
GO:0031984	0.99104	0.0362382	2	114	1623	32833	organelle subcompartment	CC	1	AT1G24320,AT2G37700
GO:0044464	0.99488	0.00866038	52	114	16060	32833	cell part	CC	1	AT5G20710,AT4G37220,AT2G13810,AT4G22950,AT5G46370,AT5G18910,AT4G37050,AT5G24410,AT4G15400,AT3G53040,AT1G62280,AT1G24320,AT2G36110,AT2G46830,AT4G37235,AT4G08250,AT1G09090,AT1G66020,AT1G07460,AT3G27490,AT2G41240,AT4G11880,AT3G46130,AT3G05155,AT4G11390,AT5G17720,AT2G37700,AT2G14210,AT4G11230,AT1G01060,AT3G47220,AT3G29410,AT3G54500,AT4G19370,AT4G18390,AT1G14580,AT4G24150,AT1G76430,AT2G39530,AT1G53700…
GO:0005623	0.99525	0.00806889	52	114	16094	32833	cell	CC	1	AT5G20710,AT4G37220,AT2G13810,AT4G22950,AT5G46370,AT5G18910,AT4G37050,AT5G24410,AT4G15400,AT3G53040,AT1G62280,AT1G24320,AT2G36110,AT2G46830,AT4G37235,AT4G08250,AT1G09090,AT1G66020,AT1G07460,AT3G27490,AT2G41240,AT4G11880,AT3G46130,AT3G05155,AT4G11390,AT5G17720,AT2G37700,AT2G14210,AT4G11230,AT1G01060,AT3G47220,AT3G29410,AT3G54500,AT4G19370,AT4G18390,AT1G14580,AT4G24150,AT1G76430,AT2G39530,AT1G53700…
GO:0009536	0.99569	0.0138996	4	114	2656	32833	plastid	CC	1	AT1G14580,AT2G13810,AT4G24150,AT4G20210
GO:0098588	0.99763	0.017129	1	114	1408	32833	bounding membrane of organelle	CC	1	AT5G46370
GO:0044434	0.99786	0.0156778	1	114	1491	32833	chloroplast part	CC	1	AT4G24150
GO:0044435	0.99796	0.015042	1	114	1503	32833	plastid part	CC	1	AT4G24150
GO:0044428	0.99804	0.0145579	1	114	1496	32833	nuclear part	CC	1	AT2G41240
GO:0031090	0.9982	0.00899361	2	114	2023	32833	organelle membrane	CC	1	AT5G46370,AT4G28620
GO:0009507	0.99871	0.00540951	3	114	2586	32833	chloroplast	CC	1	AT1G14580,AT2G13810,AT4G24150
GO:0044248	0.99871	0.0101406	1	114	1566	32833	cellular catabolic process	BP	1	AT1G43140
GO:0005739	0.99888	0.00896314	1	114	1675	32833	mitochondrion	CC	1	AT4G28620
GO:0005622	0.99934	0.0012688	40	114	14003	32833	intracellular	CC	1	AT5G20710,AT2G13810,AT4G22950,AT5G46370,AT5G18910,AT4G37050,AT5G24410,AT4G15400,AT3G53040,AT2G36110,AT1G24320,AT2G46830,AT4G08250,AT1G66020,AT3G27490,AT2G41240,AT4G11880,AT3G46130,AT4G11390,AT2G37700,AT2G14210,AT1G01060,AT3G47220,AT3G29410,AT3G54500,AT4G18390,AT1G14580,AT4G24150,AT1G43140,AT1G53700,AT3G14370,AT4G28620,AT4G23980,AT3G02100,AT4G20210,AT2G40750,AT2G20100,AT1G44050,AT3G30260,AT3G01080
GO:0012505	0.99952	0.00275671	2	114	2302	32833	endomembrane system	CC	1	AT1G24320,AT2G37700
GO:0043227	0.9998	0.000417975	30	114	11807	32833	membrane-bounded organelle	CC	1	AT5G20710,AT2G13810,AT4G22950,AT1G14580,AT1G53700,AT2G20100,AT5G24410,AT1G24320,AT2G46830,AT4G08250,AT4G23980,AT3G27490,AT2G41240,AT4G11880,AT3G46130,AT2G37700,AT2G14210,AT1G01060,AT3G54500,AT4G18390,AT5G46370,AT4G24150,AT3G14370,AT4G28620,AT5G18910,AT3G02100,AT4G20210,AT2G40750,AT3G30260,AT3G01080
GO:0043231	0.99986	0.000307076	29	114	11623	32833	intracellular membrane-bounded organelle	CC	1	AT5G20710,AT2G13810,AT4G22950,AT1G14580,AT1G53700,AT2G20100,AT1G24320,AT2G46830,AT4G08250,AT4G23980,AT3G27490,AT2G41240,AT4G11880,AT3G46130,AT2G37700,AT2G14210,AT1G01060,AT3G54500,AT4G18390,AT5G46370,AT4G24150,AT3G14370,AT4G28620,AT5G18910,AT3G02100,AT4G20210,AT2G40750,AT3G30260,AT3G01080
GO:0044424	0.99987	0.000269842	37	114	13817	32833	intracellular part	CC	1	AT5G20710,AT2G13810,AT4G22950,AT1G14580,AT5G18910,AT4G37050,AT5G24410,AT4G15400,AT3G53040,AT2G36110,AT1G24320,AT2G46830,AT4G08250,AT1G66020,AT3G27490,AT2G41240,AT4G11880,AT3G46130,AT2G37700,AT2G14210,AT1G01060,AT3G29410,AT3G54500,AT4G18390,AT5G46370,AT4G24150,AT1G43140,AT1G53700,AT3G14370,AT4G28620,AT4G23980,AT3G02100,AT4G20210,AT2G40750,AT2G20100,AT3G30260,AT3G01080
GO:0043226	0.99995	0.00010604	30	114	12331	32833	organelle	CC	1	AT5G20710,AT2G13810,AT4G22950,AT1G14580,AT1G53700,AT2G20100,AT5G24410,AT1G24320,AT2G46830,AT4G08250,AT4G23980,AT3G27490,AT2G41240,AT4G11880,AT3G46130,AT2G37700,AT2G14210,AT1G01060,AT3G54500,AT4G18390,AT5G46370,AT4G24150,AT3G14370,AT4G28620,AT5G18910,AT3G02100,AT4G20210,AT2G40750,AT3G30260,AT3G01080
GO:0043229	0.99998	5.3e-05	29	114	12263	32833	intracellular organelle	CC	1	AT5G20710,AT2G13810,AT4G22950,AT1G14580,AT1G53700,AT2G20100,AT1G24320,AT2G46830,AT4G08250,AT4G23980,AT3G27490,AT2G41240,AT4G11880,AT3G46130,AT2G37700,AT2G14210,AT1G01060,AT3G54500,AT4G18390,AT5G46370,AT4G24150,AT3G14370,AT4G28620,AT5G18910,AT3G02100,AT4G20210,AT2G40750,AT3G30260,AT3G01080
GO:0032991	0.99998	0.000144075	2	114	3297	32833	protein-containing complex	CC	1	AT1G43140,AT2G41240
GO:0016043	0.99999	5.83e-05	2	114	3337	32833	cellular component organization	BP	1	AT5G17720,AT1G03010
GO:0005737	0.99999	1.79e-05	20	114	10028	32833	cytoplasm	CC	1	AT1G14580,AT5G20710,AT1G24320,AT2G13810,AT4G24150,AT1G53700,AT3G14370,AT2G37700,AT4G28620,AT5G46370,AT1G66020,AT5G18910,AT4G37050,AT5G24410,AT4G20210,AT3G29410,AT2G36110,AT4G11880,AT4G15400,AT3G53040
GO:0044444	1	1.06e-05	15	114	8653	32833	cytoplasmic part	CC	1	AT1G14580,AT5G20710,AT1G24320,AT2G13810,AT4G24150,AT1G53700,AT3G14370,AT2G37700,AT4G28620,AT5G46370,AT5G18910,AT5G24410,AT4G20210,AT3G53040,AT4G15400
GO:0071840	1	1.61e-05	2	114	3665	32833	cellular component organization or biogenesis	BP	1	AT5G17720,AT1G03010
GO:0044446	1	5.13e-06	6	114	5752	32833	intracellular organelle part	CC	1	AT1G24320,AT4G24150,AT2G37700,AT4G28620,AT5G46370,AT2G41240
GO:0044422	1	4.94e-06	6	114	5762	32833	organelle part	CC	1	AT1G24320,AT4G24150,AT2G37700,AT4G28620,AT5G46370,AT2G41240

## Sheet: GO down-regulated
category	over_represented_pvalue	under_represented_pvalue	Queryitem	Querytotal	Bgitem	Bgtotal	term	ontology	correct	gene_list
GO:0009579	4.02e-88	1	98	316	603	32833	thylakoid	CC	4.23e-84	AT4G05180,AT2G30570,AT5G02160,AT1G75690,AT4G21280,AT3G51820,AT1G74730,AT2G44920,AT5G08050,AT2G05620,AT1G34000,AT2G42220,AT2G34460,AT1G23740,AT1G50250,AT1G20020,AT1G54780,AT4G17600,AT4G34190,AT4G04850,AT3G44880,AT5G23120,AT4G28660,AT1G06690,AT2G36145,AT2G20260,AT2G28605,AT1G44575,AT1G77090,AT1G55480,AT1G31330,AT4G04640,AT1G20340,AT1G06680,AT1G68590,AT1G03630,AT1G08380,AT1G79040,AT2G39730,AT4G03280…
GO:0009534	1.44e-87	1	93	316	520	32833	chloroplast thylakoid	CC	6.17e-84	AT4G05180,AT2G30570,AT5G02160,AT1G75690,AT4G21280,AT3G51820,AT1G74730,AT2G44920,AT5G08050,AT2G05620,AT1G34000,AT2G42220,AT2G34460,AT1G50250,AT1G20020,AT1G54780,AT4G17600,AT4G34190,AT4G04850,AT3G44880,AT1G30380,AT4G28660,AT1G06690,AT2G36145,AT2G20260,AT2G28605,AT1G44575,AT1G77090,AT1G55480,AT1G31330,AT4G04640,AT1G20340,AT1G06680,AT1G68590,AT1G03630,AT1G08380,AT1G79040,AT2G39730,AT4G03280,AT2G21960…
GO:0031976	1.76e-87	1	93	316	521	32833	plastid thylakoid	CC	6.17e-84	AT4G05180,AT2G30570,AT5G02160,AT1G75690,AT4G21280,AT3G51820,AT1G74730,AT2G44920,AT5G08050,AT2G05620,AT1G34000,AT2G42220,AT2G34460,AT1G50250,AT1G20020,AT1G54780,AT4G17600,AT4G34190,AT4G04850,AT3G44880,AT1G30380,AT4G28660,AT1G06690,AT2G36145,AT2G20260,AT2G28605,AT1G44575,AT1G77090,AT1G55480,AT1G31330,AT4G04640,AT1G20340,AT1G06680,AT1G68590,AT1G03630,AT1G08380,AT1G79040,AT2G39730,AT4G03280,AT2G21960…
GO:0044434	3.84e-82	1	130	316	1491	32833	chloroplast part	CC	1.01e-78	AT4G05180,AT2G30570,AT5G02160,AT1G35420,AT1G75690,AT3G17040,AT3G51820,AT1G74730,AT2G44920,AT5G08050,AT2G05620,AT1G34000,AT2G42220,AT2G34460,AT1G23740,AT3G26570,AT1G50250,AT4G25050,AT1G20020,AT1G54780,AT1G06690,AT4G34190,AT4G21280,AT4G04850,AT5G19500,AT3G44880,AT5G23120,AT4G28660,AT4G17600,AT2G36145,AT2G20260,AT2G28605,AT1G44575,AT2G29630,AT1G77090,AT1G55480,AT5G28500,AT3G56940,AT1G31330,AT4G04640…
GO:0044435	1.03e-81	1	130	316	1503	32833	plastid part	CC	2.17e-78	AT4G05180,AT2G30570,AT5G02160,AT1G35420,AT1G75690,AT3G17040,AT3G51820,AT1G74730,AT2G44920,AT5G08050,AT2G05620,AT1G34000,AT2G42220,AT2G34460,AT1G23740,AT3G26570,AT1G50250,AT4G25050,AT1G20020,AT1G54780,AT1G06690,AT4G34190,AT4G21280,AT4G04850,AT5G19500,AT3G44880,AT5G23120,AT4G28660,AT4G17600,AT2G36145,AT2G20260,AT2G28605,AT1G44575,AT2G29630,AT1G77090,AT1G55480,AT5G28500,AT3G56940,AT1G31330,AT4G04640…
GO:0044436	1.6e-78	1	84	316	473	32833	thylakoid part	CC	2.8e-75	AT4G02770,AT4G05180,AT2G30570,AT5G02160,AT5G52970,AT1G75690,AT1G31330,AT4G04640,AT1G44575,AT1G06680,AT1G52230,AT1G12250,AT1G06430,AT2G44920,AT1G49975,AT4G12800,AT5G08050,AT2G05620,AT1G03630,AT4G28750,AT1G34000,AT2G42220,AT2G34460,AT1G08380,AT5G66570,AT3G21055,AT1G67090,AT5G54270,AT3G47070,AT1G50250,AT2G39730,AT4G03280,AT1G20020,AT4G01050,AT5G23120,AT1G71500,AT1G54780,AT1G14345,AT1G30380,AT1G55670…
GO:0034357	1.34e-77	1	82	316	450	32833	photosynthetic membrane	CC	2.02e-74	AT4G02770,AT4G05180,AT2G30570,AT5G02160,AT1G75690,AT1G31330,AT4G04640,AT1G44575,AT1G06680,AT1G52230,AT1G12250,AT1G06430,AT2G44920,AT1G49975,AT4G12800,AT5G08050,AT2G05620,AT1G03630,AT4G28750,AT1G34000,AT2G42220,AT2G34460,AT1G08380,AT5G66570,AT3G21055,AT1G67090,AT5G54270,AT3G47070,AT1G50250,AT2G39730,AT4G03280,AT1G20020,AT4G01050,AT5G23120,AT1G71500,AT1G54780,AT1G14345,AT1G30380,AT1G55670,AT3G26080…
GO:0042651	3.04e-76	1	81	316	449	32833	thylakoid membrane	CC	4e-73	AT4G02770,AT4G05180,AT2G30570,AT5G02160,AT1G75690,AT1G31330,AT4G04640,AT1G44575,AT1G06680,AT1G52230,AT1G12250,AT1G06430,AT2G44920,AT4G12800,AT5G08050,AT2G05620,AT1G03630,AT4G28750,AT1G34000,AT2G42220,AT2G34460,AT1G08380,AT5G66570,AT3G21055,AT1G67090,AT5G54270,AT3G47070,AT1G50250,AT2G39730,AT4G03280,AT1G20020,AT4G01050,AT5G23120,AT1G71500,AT1G54780,AT1G14345,AT1G30380,AT1G55670,AT3G26080,AT1G06690…
GO:0009507	2.23e-75	1	154	316	2586	32833	chloroplast	CC	2.61e-72	AT4G05180,AT2G30570,AT5G02160,AT1G35420,AT1G75690,AT3G17040,AT3G51820,AT1G74730,AT2G44920,AT5G08050,AT2G05620,AT1G34000,AT2G42220,AT2G34460,AT1G23740,AT5G57180,AT3G26570,AT2G37240,AT1G50250,AT4G25050,AT1G20020,AT1G54780,AT1G06690,AT4G34190,AT4G21280,AT4G04850,AT5G19500,AT5G24850,AT3G44880,AT5G23120,AT4G28660,AT4G17600,AT2G36145,AT1G18060,AT2G20260,AT2G28605,AT1G44575,AT2G29630,AT5G13770,AT1G77090…
GO:0009536	9.64e-74	1	154	316	2656	32833	plastid	CC	1.01e-70	AT4G05180,AT2G30570,AT5G02160,AT1G35420,AT1G75690,AT3G17040,AT3G51820,AT1G74730,AT2G44920,AT5G08050,AT2G05620,AT1G34000,AT2G42220,AT2G34460,AT1G23740,AT5G57180,AT3G26570,AT2G37240,AT1G50250,AT4G25050,AT1G20020,AT1G54780,AT1G06690,AT4G34190,AT4G21280,AT4G04850,AT5G19500,AT5G24850,AT3G44880,AT5G23120,AT4G28660,AT4G17600,AT2G36145,AT1G18060,AT2G20260,AT2G28605,AT1G44575,AT2G29630,AT5G13770,AT1G77090…
GO:0009535	1.19e-73	1	78	316	429	32833	chloroplast thylakoid membrane	CC	1.14e-70	AT4G02770,AT4G05180,AT2G30570,AT5G02160,AT1G75690,AT1G31330,AT4G04640,AT1G44575,AT1G06680,AT1G52230,AT1G12250,AT1G06430,AT2G44920,AT4G12800,AT5G08050,AT2G05620,AT1G03630,AT4G28750,AT1G34000,AT2G42220,AT2G34460,AT1G08380,AT5G66570,AT3G21055,AT1G67090,AT5G54270,AT3G47070,AT1G50250,AT2G39730,AT4G03280,AT1G20020,AT4G01050,AT5G23120,AT1G71500,AT1G54780,AT1G14345,AT1G30380,AT1G55670,AT3G26080,AT1G06690…
GO:0055035	1.47e-73	1	78	316	430	32833	plastid thylakoid membrane	CC	1.29e-70	AT4G02770,AT4G05180,AT2G30570,AT5G02160,AT1G75690,AT1G31330,AT4G04640,AT1G44575,AT1G06680,AT1G52230,AT1G12250,AT1G06430,AT2G44920,AT4G12800,AT5G08050,AT2G05620,AT1G03630,AT4G28750,AT1G34000,AT2G42220,AT2G34460,AT1G08380,AT5G66570,AT3G21055,AT1G67090,AT5G54270,AT3G47070,AT1G50250,AT2G39730,AT4G03280,AT1G20020,AT4G01050,AT5G23120,AT1G71500,AT1G54780,AT1G14345,AT1G30380,AT1G55670,AT3G26080,AT1G06690…
GO:0015979	2.82e-72	1	67	316	277	32833	photosynthesis	BP	2.28e-69	AT4G02770,AT4G05180,AT2G30570,AT4G14690,AT1G75690,AT1G31330,AT4G04640,AT1G06430,AT1G06680,AT1G52230,AT3G61470,AT1G49975,AT4G12800,AT2G05620,AT1G03630,AT4G28750,AT1G34000,AT2G06520,AT1G79040,AT5G66570,AT5G24120,AT1G60600,AT5G54270,AT1G50250,AT4G03280,AT1G20020,AT4G01050,AT1G71500,AT1G54780,AT5G23120,AT1G55670,AT4G09650,AT4G34190,AT4G21280,AT4G04850,AT5G13630,AT3G21055,AT1G45474,AT3G54890,AT1G15820…
GO:0009521	3.97e-56	1	40	316	95	32833	photosystem	CC	2.98e-53	AT4G02770,AT4G05180,AT2G30570,AT4G14690,AT4G21280,AT1G06680,AT3G61470,AT4G12800,AT1G52230,AT4G28750,AT2G06520,AT1G08380,AT5G66570,AT3G21055,AT5G54270,AT1G79040,AT1G49975,AT1G30380,AT1G55670,AT4G34190,AT1G31330,AT1G55480,AT3G54890,AT1G15820,AT5G47110,AT1G67740,AT5G23120,AT4G28660,AT4G17600,AT3G63540,AT2G20260,AT2G28605,AT3G22840,AT1G44575,AT1G61520,AT1G77090,AT1G45474,AT3G16140,AT4G10340,AT2G21970
GO:0031984	2.25e-45	1	98	316	1623	32833	organelle subcompartment	CC	1.58e-42	AT4G05180,AT2G30570,AT5G02160,AT1G75690,AT4G21280,AT3G51820,AT5G16530,AT2G44920,AT5G08050,AT2G05620,AT1G34000,AT2G42220,AT2G34460,AT1G50250,AT1G20020,AT1G54780,AT4G17600,AT4G34190,AT4G04850,AT3G44880,AT1G74730,AT4G28660,AT1G06690,AT2G36145,AT2G20260,AT2G28605,AT1G20340,AT1G77090,AT1G55480,AT1G31330,AT4G04640,AT1G44575,AT1G06680,AT1G68590,AT1G23010,AT1G03630,AT1G08380,AT1G79040,AT2G39730,AT4G03280…
GO:0009523	2.04e-39	1	29	316	75	32833	photosystem II	CC	1.34e-36	AT4G05180,AT2G30570,AT4G14690,AT4G21280,AT1G06680,AT3G61470,AT2G06520,AT5G66570,AT3G21055,AT5G54270,AT1G79040,AT5G23120,AT4G34190,AT1G55480,AT3G54890,AT1G15820,AT5G47110,AT1G67740,AT4G28660,AT4G17600,AT3G63540,AT2G28605,AT3G22840,AT1G44575,AT1G61520,AT1G77090,AT1G45474,AT4G10340,AT2G21970
GO:0009941	1.08e-37	1	63	316	714	32833	chloroplast envelope	CC	6.71e-35	AT4G02770,AT3G56940,AT3G17040,AT4G04640,AT5G54770,AT3G51820,AT1G06430,AT1G06680,AT3G61470,AT5G64940,AT3G26060,AT4G12800,AT3G61870,AT1G03630,AT4G28750,AT2G34460,AT1G23740,AT3G26570,AT1G60600,AT3G47070,AT1G50250,AT2G39730,AT4G03280,AT4G25050,AT4G01050,AT4G12480,AT1G71500,AT5G23120,AT1G55670,AT4G09650,AT1G31330,AT4G04850,AT5G13630,AT1G62750,AT5G19500,AT1G45474,AT3G54890,AT5G17170,AT4G32770,AT1G15820…
GO:0009526	4.44e-37	1	63	316	731	32833	plastid envelope	CC	2.59e-34	AT4G02770,AT3G56940,AT3G17040,AT4G04640,AT5G54770,AT3G51820,AT1G06430,AT1G06680,AT3G61470,AT5G64940,AT3G26060,AT4G12800,AT3G61870,AT1G03630,AT4G28750,AT2G34460,AT1G23740,AT3G26570,AT1G60600,AT3G47070,AT1G50250,AT2G39730,AT4G03280,AT4G25050,AT4G01050,AT4G12480,AT1G71500,AT5G23120,AT1G55670,AT4G09650,AT1G31330,AT4G04850,AT5G13630,AT1G62750,AT5G19500,AT1G45474,AT3G54890,AT5G17170,AT4G32770,AT1G15820…
GO:0009570	2.49e-35	1	63	316	785	32833	chloroplast stroma	CC	1.38e-32	AT4G02770,AT4G05180,AT1G35420,AT1G75690,AT3G17040,AT4G18810,AT2G33180,AT1G06680,AT3G47650,AT5G65840,AT3G26060,AT4G12800,AT1G52230,AT4G28750,AT3G57190,AT2G34460,AT1G53670,AT1G23740,AT1G67090,AT5G54270,AT2G39730,AT4G25050,AT1G20020,AT5G23120,AT4G09650,AT4G21280,AT5G13630,AT1G62750,AT5G54770,AT1G45474,AT1G31330,AT3G54890,AT1G15820,AT4G32770,AT1G67740,AT2G37660,AT1G42970,AT1G32060,AT3G26070,AT5G04140…
GO:0009416	3.34e-35	1	62	316	754	32833	response to light stimulus	BP	1.76e-32	AT5G56860,AT5G11260,AT1G10370,AT4G14690,AT3G17040,AT5G44110,AT1G74730,AT1G12370,AT3G61470,AT1G53090,AT5G08050,AT2G05620,AT3G55120,AT1G34000,AT4G32770,AT2G16365,AT5G24120,AT1G67090,AT5G43630,AT1G50250,AT2G39730,AT4G03280,AT4G25050,AT2G37970,AT5G13930,AT5G17780,AT4G34190,AT4G04850,AT2G47460,AT1G45474,AT3G54890,AT1G15820,AT1G67740,AT5G52250,AT1G42970,AT3G15354,AT2G02950,AT5G08640,AT3G44450,AT4G15480…
GO:0009532	4.11e-35	1	63	316	792	32833	plastid stroma	CC	2.06e-32	AT4G02770,AT4G05180,AT1G35420,AT1G75690,AT3G17040,AT4G18810,AT2G33180,AT1G06680,AT3G47650,AT5G65840,AT3G26060,AT4G12800,AT1G52230,AT4G28750,AT3G57190,AT2G34460,AT1G53670,AT1G23740,AT1G67090,AT5G54270,AT2G39730,AT4G25050,AT1G20020,AT5G23120,AT4G09650,AT4G21280,AT5G13630,AT1G62750,AT5G54770,AT1G45474,AT1G31330,AT3G54890,AT1G15820,AT4G32770,AT1G67740,AT2G37660,AT1G42970,AT1G32060,AT3G26070,AT5G04140…
GO:0019684	1.82e-34	1	33	316	145	32833	photosynthesis, light reaction	BP	8.71e-32	AT4G05180,AT2G30570,AT1G75690,AT4G21280,AT4G04640,AT1G06430,AT1G06680,AT3G61470,AT2G05620,AT1G50250,AT1G08380,AT5G66570,AT5G24120,AT1G60600,AT1G79040,AT4G03280,AT4G01050,AT1G71500,AT1G54780,AT1G55670,AT1G34000,AT1G55480,AT3G54890,AT1G15820,AT1G67740,AT4G09650,AT4G35250,AT1G61520,AT5G54270,AT1G45474,AT4G10340,AT1G60950,AT2G21970
GO:0009314	1.93e-34	1	62	316	777	32833	response to radiation	BP	8.85e-32	AT5G56860,AT5G11260,AT1G10370,AT4G14690,AT3G17040,AT5G44110,AT1G74730,AT1G12370,AT3G61470,AT1G53090,AT5G08050,AT2G05620,AT3G55120,AT1G34000,AT4G32770,AT2G16365,AT5G24120,AT1G67090,AT5G43630,AT1G50250,AT2G39730,AT4G03280,AT4G25050,AT2G37970,AT5G13930,AT5G17780,AT4G34190,AT4G04850,AT2G47460,AT1G45474,AT3G54890,AT1G15820,AT1G67740,AT5G52250,AT1G42970,AT3G15354,AT2G02950,AT5G08640,AT3G44450,AT4G15480…
GO:0044444	3.2e-32	1	197	316	8653	32833	cytoplasmic part	CC	1.4e-29	AT4G05180,AT2G30570,AT5G02160,AT1G35420,AT1G75690,AT3G17040,AT3G61220,AT3G51820,AT5G16530,AT2G44920,AT5G08050,AT5G53880,AT1G34000,AT1G78460,AT2G34460,AT1G23740,AT5G57180,AT3G26570,AT2G37240,AT1G50250,AT4G25050,AT1G20020,AT4G23496,AT1G54780,AT1G32470,AT1G06690,AT4G34190,AT4G21280,AT4G04850,AT5G19500,AT5G24850,AT3G44880,AT1G74730,AT2G26740,AT4G28660,AT3G61470,AT4G17600,AT2G36145,AT1G18060,AT2G20260…
GO:0009628	3.77e-32	1	95	316	2162	32833	response to abiotic stimulus	BP	1.59e-29	AT5G11260,AT4G14690,AT5G62210,AT3G17040,AT3G61220,AT2G39730,AT2G36080,AT1G53090,AT4G03280,AT5G08050,AT2G05620,AT5G46350,AT1G34000,AT1G23740,AT5G24120,AT1G50250,AT4G25050,AT4G34190,AT4G04850,AT2G02950,AT2G26740,AT3G17609,AT4G26850,AT1G44575,AT1G55480,AT4G26150,AT4G12470,AT3G21560,AT1G23010,AT2G23910,AT1G69310,AT5G43630,AT1G74730,AT2G16385,AT3G55120,AT5G17780,AT1G30530,AT2G47460,AT1G67740,AT1G32060…
GO:0009522	9.43e-29	1	20	316	44	32833	photosystem I	CC	3.82e-26	AT4G02770,AT1G45474,AT1G08380,AT4G14690,AT3G54890,AT1G31330,AT1G15820,AT1G61520,AT1G49975,AT1G30380,AT3G61470,AT3G16140,AT4G12800,AT4G10340,AT1G52230,AT1G55670,AT4G28750,AT3G22840,AT5G54270,AT2G20260
GO:0005737	2.79e-27	1	205	316	10028	32833	cytoplasm	CC	1.09e-24	AT5G45870,AT4G05180,AT2G30570,AT5G02160,AT1G35420,AT1G75690,AT1G52870,AT3G61220,AT3G51820,AT5G16530,AT2G44920,AT5G08050,AT5G53880,AT1G34000,AT1G78460,AT2G34460,AT1G23740,AT5G57180,AT3G26570,AT2G37240,AT1G50250,AT4G25050,AT1G20020,AT4G23496,AT1G54780,AT1G32470,AT1G06690,AT4G34190,AT4G21280,AT4G04850,AT5G19500,AT5G24850,AT3G44880,AT1G74730,AT2G02950,AT2G26740,AT4G36530,AT4G28660,AT3G61470,AT4G17600…
GO:0044446	5.1e-27	1	148	316	5752	32833	intracellular organelle part	CC	1.92e-24	AT4G05180,AT2G30570,AT5G02160,AT1G35420,AT1G75690,AT3G17040,AT3G51820,AT5G16530,AT2G44920,AT5G08050,AT2G05620,AT1G34000,AT1G78460,AT2G34460,AT1G23740,AT3G26570,AT1G50250,AT4G25050,AT1G20020,AT4G23496,AT1G54780,AT1G06690,AT4G34190,AT4G21280,AT4G04850,AT5G19500,AT3G44880,AT1G74730,AT4G28660,AT4G17600,AT2G36145,AT2G20260,AT2G28605,AT1G20340,AT2G29630,AT1G77090,AT1G55480,AT5G28500,AT3G56940,AT1G31330…
GO:0044422	6.16e-27	1	148	316	5762	32833	organelle part	CC	2.23e-24	AT4G05180,AT2G30570,AT5G02160,AT1G35420,AT1G75690,AT3G17040,AT3G51820,AT5G16530,AT2G44920,AT5G08050,AT2G05620,AT1G34000,AT1G78460,AT2G34460,AT1G23740,AT3G26570,AT1G50250,AT4G25050,AT1G20020,AT4G23496,AT1G54780,AT1G06690,AT4G34190,AT4G21280,AT4G04850,AT5G19500,AT3G44880,AT1G74730,AT4G28660,AT4G17600,AT2G36145,AT2G20260,AT2G28605,AT1G20340,AT2G29630,AT1G77090,AT1G55480,AT5G28500,AT3G56940,AT1G31330…
GO:0043231	1.52e-26	1	222	316	11623	32833	intracellular membrane-bounded organelle	CC	5.32e-24	AT5G11260,AT4G05180,AT2G30570,AT1G25440,AT1G35420,AT1G75690,AT3G17040,AT5G17040,AT5G45870,AT3G51820,AT5G16530,AT2G36080,AT1G53090,AT2G44920,AT5G08050,AT2G05620,AT5G46350,AT1G34000,AT1G78460,AT2G34460,AT1G23740,AT5G57180,AT3G26570,AT2G37240,AT1G50250,AT4G25050,AT1G20020,AT1G54780,AT1G32470,AT1G06690,AT4G34190,AT4G21280,AT4G04850,AT5G19500,AT5G24850,AT3G44880,AT1G74730,AT4G18810,AT3G17609,AT4G28660…
GO:0080167	3.03e-26	1	27	316	133	32833	response to karrikin	BP	1.03e-23	AT5G62210,AT5G11260,AT1G10370,AT5G57785,AT3G61220,AT3G21560,AT2G36080,AT5G08050,AT1G23010,AT2G23910,AT2G16365,AT4G03280,AT3G55120,AT1G30530,AT5G05270,AT1G33560,AT5G17050,AT5G08640,AT3G44450,AT3G17609,AT3G22840,AT4G27030,AT1G44575,AT5G63580,AT1G25275,AT3G52740,AT1G10960
GO:0031967	3.63e-26	1	65	316	1246	32833	organelle envelope	CC	1.16e-23	AT4G02770,AT5G56090,AT3G56940,AT3G17040,AT4G04640,AT5G54770,AT3G51820,AT1G06430,AT1G06680,AT3G61470,AT5G64940,AT3G26060,AT4G12800,AT3G61870,AT1G03630,AT4G28750,AT2G34460,AT1G23740,AT3G26570,AT1G60600,AT3G47070,AT1G50250,AT2G39730,AT4G03280,AT4G25050,AT4G01050,AT4G12480,AT1G71500,AT1G19140,AT5G23120,AT1G55670,AT4G09650,AT1G31330,AT4G04850,AT5G13630,AT1G62750,AT5G19500,AT1G45474,AT3G54890,AT5G17170…
GO:0031975	3.63e-26	1	65	316	1246	32833	envelope	CC	1.16e-23	AT4G02770,AT5G56090,AT3G56940,AT3G17040,AT4G04640,AT5G54770,AT3G51820,AT1G06430,AT1G06680,AT3G61470,AT5G64940,AT3G26060,AT4G12800,AT3G61870,AT1G03630,AT4G28750,AT2G34460,AT1G23740,AT3G26570,AT1G60600,AT3G47070,AT1G50250,AT2G39730,AT4G03280,AT4G25050,AT4G01050,AT4G12480,AT1G71500,AT1G19140,AT5G23120,AT1G55670,AT4G09650,AT1G31330,AT4G04850,AT5G13630,AT1G62750,AT5G19500,AT1G45474,AT3G54890,AT5G17170…
GO:0043227	1.3e-25	1	222	316	11807	32833	membrane-bounded organelle	CC	4.02e-23	AT5G11260,AT4G05180,AT2G30570,AT1G25440,AT1G35420,AT1G75690,AT3G17040,AT5G17040,AT5G45870,AT3G51820,AT5G16530,AT2G36080,AT1G53090,AT2G44920,AT5G08050,AT2G05620,AT5G46350,AT1G34000,AT1G78460,AT2G34460,AT1G23740,AT5G57180,AT3G26570,AT2G37240,AT1G50250,AT4G25050,AT1G20020,AT1G54780,AT1G32470,AT1G06690,AT4G34190,AT4G21280,AT4G04850,AT5G19500,AT5G24850,AT3G44880,AT1G74730,AT4G18810,AT3G17609,AT4G28660…
GO:0010287	8.45e-25	1	22	316	80	32833	plastoglobule	CC	2.54e-22	AT4G02770,AT1G31330,AT3G61470,AT3G26060,AT4G12800,AT1G52230,AT4G28750,AT4G32770,AT5G66570,AT2G39730,AT4G09650,AT3G54890,AT1G15820,AT2G34460,AT3G26070,AT1G06690,AT2G20260,AT1G61520,AT1G45474,AT1G54570,AT4G10340,AT5G54270
GO:0043229	1.33e-24	1	225	316	12263	32833	intracellular organelle	CC	3.89e-22	AT5G11260,AT4G05180,AT2G30570,AT1G25440,AT1G35420,AT1G75690,AT3G17040,AT5G17040,AT5G45870,AT3G51820,AT5G16530,AT2G36080,AT1G53090,AT2G44920,AT5G08050,AT2G05620,AT5G46350,AT1G34000,AT1G78460,AT2G34460,AT1G23740,AT5G57180,AT3G26570,AT2G37240,AT1G50250,AT4G25050,AT1G20020,AT4G23496,AT1G54780,AT1G32470,AT1G06690,AT4G34190,AT4G21280,AT4G04850,AT5G19500,AT5G24850,AT3G44880,AT1G74730,AT4G18810,AT3G17609…
GO:0019904	1.48e-24	1	22	316	84	32833	protein domain specific binding	MF	4.21e-22	AT4G02770,AT1G31330,AT5G54770,AT1G20340,AT1G06680,AT3G61470,AT3G02730,AT4G12800,AT4G28750,AT2G06520,AT2G26500,AT3G54890,AT1G15820,AT1G32060,AT2G20260,AT3G26650,AT1G44575,AT4G27440,AT2G29630,AT1G61520,AT4G10340,AT5G54270
GO:0044424	1.99e-24	1	241	316	13817	32833	intracellular part	CC	5.52e-22	AT5G11260,AT4G05180,AT2G30570,AT1G25440,AT1G35420,AT4G18810,AT1G75690,AT1G52870,AT3G61220,AT5G17040,AT5G45870,AT3G51820,AT5G16530,AT2G36080,AT1G53090,AT2G44920,AT5G08050,AT2G05620,AT5G46350,AT1G34000,AT1G78460,AT2G34460,AT1G23740,AT5G57180,AT3G26570,AT2G37240,AT1G50250,AT4G25050,AT1G20020,AT4G23496,AT1G54780,AT1G32470,AT1G06690,AT4G34190,AT4G21280,AT4G04850,AT5G19500,AT5G24850,AT4G36530,AT3G44880…
GO:0043226	2.29e-24	1	225	316	12331	32833	organelle	CC	6.19e-22	AT5G11260,AT4G05180,AT2G30570,AT1G25440,AT1G35420,AT1G75690,AT3G17040,AT5G17040,AT5G45870,AT3G51820,AT5G16530,AT2G36080,AT1G53090,AT2G44920,AT5G08050,AT2G05620,AT5G46350,AT1G34000,AT1G78460,AT2G34460,AT1G23740,AT5G57180,AT3G26570,AT2G37240,AT1G50250,AT4G25050,AT1G20020,AT4G23496,AT1G54780,AT1G32470,AT1G06690,AT4G34190,AT4G21280,AT4G04850,AT5G19500,AT5G24850,AT3G44880,AT1G74730,AT4G18810,AT3G17609…
GO:0005622	1.77e-23	1	241	316	14003	32833	intracellular	CC	4.65e-21	AT5G11260,AT4G05180,AT2G30570,AT1G25440,AT1G35420,AT4G18810,AT1G75690,AT1G52870,AT3G61220,AT5G17040,AT5G45870,AT3G51820,AT5G16530,AT2G36080,AT1G53090,AT2G44920,AT5G08050,AT2G05620,AT5G46350,AT1G34000,AT1G78460,AT2G34460,AT1G23740,AT5G57180,AT3G26570,AT2G37240,AT1G50250,AT4G25050,AT1G20020,AT4G23496,AT1G54780,AT1G32470,AT1G06690,AT4G34190,AT4G21280,AT4G04850,AT5G19500,AT5G24850,AT4G36530,AT3G44880…
GO:0098796	1.97e-23	1	44	316	631	32833	membrane protein complex	CC	5.06e-21	AT4G02770,AT4G05180,AT2G30570,AT4G14690,AT1G31330,AT4G04640,AT1G06680,AT3G61470,AT4G12800,AT1G52230,AT4G28750,AT2G06520,AT1G08380,AT5G66570,AT3G21055,AT5G54270,AT1G79040,AT1G49975,AT1G20020,AT4G01050,AT1G30380,AT1G55670,AT4G09650,AT4G34190,AT4G21280,AT1G55480,AT3G54890,AT1G15820,AT5G47110,AT1G67740,AT5G23120,AT4G28660,AT4G17600,AT3G63540,AT2G20260,AT2G28605,AT3G22840,AT1G44575,AT1G61520,AT1G77090…
GO:0044464	9.53e-22	1	258	316	16060	32833	cell part	CC	2.39e-19	AT5G11260,AT4G05180,AT2G30570,AT1G25440,AT1G35420,AT4G18810,AT1G75690,AT1G52870,AT3G61220,AT5G17040,AT5G45870,AT3G51820,AT5G16530,AT2G36080,AT1G53090,AT2G44920,AT2G16385,AT5G08050,AT2G05620,AT5G46350,AT1G34000,AT1G78460,AT2G34460,AT1G23740,AT5G57180,AT3G26570,AT2G37240,AT1G50250,AT4G23260,AT4G25050,AT1G20020,AT4G23496,AT1G54780,AT1G32470,AT1G06690,AT4G34190,AT4G21280,AT4G04850,AT5G19500,AT5G24850…
GO:0005623	1.41e-21	1	258	316	16094	32833	cell	CC	3.45e-19	AT5G11260,AT4G05180,AT2G30570,AT1G25440,AT1G35420,AT4G18810,AT1G75690,AT1G52870,AT3G61220,AT5G17040,AT5G45870,AT3G51820,AT5G16530,AT2G36080,AT1G53090,AT2G44920,AT2G16385,AT5G08050,AT2G05620,AT5G46350,AT1G34000,AT1G78460,AT2G34460,AT1G23740,AT5G57180,AT3G26570,AT2G37240,AT1G50250,AT4G23260,AT4G25050,AT1G20020,AT4G23496,AT1G54780,AT1G32470,AT1G06690,AT4G34190,AT4G21280,AT4G04850,AT5G19500,AT5G24850…
GO:0006091	1.13e-20	1	38	316	524	32833	generation of precursor metabolites and energy	BP	2.69e-18	AT4G05180,AT2G30570,AT1G75690,AT4G21280,AT4G04640,AT1G06430,AT1G06680,AT3G61470,AT2G05620,AT5G56090,AT1G50250,AT1G08380,AT5G66570,AT5G24120,AT1G60600,AT5G54270,AT1G79040,AT4G03280,AT4G01050,AT1G71500,AT1G54780,AT1G55670,AT1G34000,AT1G45474,AT3G54890,AT1G15820,AT1G67740,AT3G21720,AT1G64500,AT4G09650,AT4G35250,AT1G20340,AT1G61520,AT1G10960,AT1G55480,AT4G10340,AT1G60950,AT2G21970
GO:0055114	3.65e-20	1	70	316	1834	32833	oxidation-reduction process	BP	8.53e-18	AT5G48880,AT4G05180,AT5G56090,AT1G50450,AT1G73650,AT3G56940,AT4G21280,AT3G61220,AT1G42970,AT1G06430,AT1G23010,AT5G65840,AT3G26060,AT4G37760,AT2G34810,AT2G05620,AT1G03630,AT1G53670,AT2G23910,AT1G08380,AT1G23740,AT1G78440,AT1G60600,AT5G24160,AT4G37310,AT1G50250,AT4G03280,AT1G20020,AT4G01050,AT1G71500,AT1G55670,AT4G09650,AT4G39510,AT2G24190,AT5G16970,AT4G04640,AT1G74470,AT1G67740,AT5G57030,AT3G20110…
GO:0031977	2.74e-18	1	17	316	72	32833	thylakoid lumen	CC	6.26e-16	AT3G63540,AT4G05180,AT5G66570,AT2G28605,AT5G52970,AT1G67090,AT4G21280,AT1G50250,AT1G20340,AT1G06680,AT1G12250,AT2G44920,AT1G77090,AT1G54780,AT4G24930,AT5G23120,AT3G26060
GO:0009765	4.09e-18	1	14	316	39	32833	photosynthesis, light harvesting	BP	9.16e-16	AT1G08380,AT1G45474,AT3G54890,AT1G75690,AT1G50250,AT1G61520,AT1G06430,AT3G61470,AT5G54270,AT1G54780,AT1G55480,AT1G15820,AT4G10340,AT2G21970
GO:0050896	4.58e-18	1	140	316	6522	32833	response to stimulus	BP	1e-15	AT5G11260,AT5G02160,AT5G62210,AT3G17040,AT3G61220,AT5G45870,AT5G16530,AT2G36080,AT1G53090,AT2G16385,AT5G08050,AT2G05620,AT5G46350,AT1G34000,AT4G37150,AT1G23740,AT5G24120,AT4G18020,AT2G37240,AT1G50250,AT4G23260,AT4G25050,AT1G20020,AT4G34190,AT4G04850,AT5G24850,AT3G44880,AT5G17700,AT1G74730,AT2G02950,AT2G26740,AT1G58848,AT3G12955,AT1G11330,AT2G20260,AT4G26850,AT1G20340,AT2G29630,AT2G37660,AT1G55480…
GO:0009642	1.36e-17	1	22	316	165	32833	response to light intensity	BP	2.93e-15	AT4G14690,AT1G06430,AT3G61470,AT5G64940,AT2G05620,AT1G34000,AT4G32770,AT5G66570,AT1G50250,AT4G34190,AT4G04850,AT1G55480,AT3G54890,AT1G67740,AT1G02340,AT3G22840,AT3G02730,AT1G61520,AT5G54270,AT1G45474,AT1G60950,AT2G21970
GO:0009767	2.38e-17	1	15	316	57	32833	photosynthetic electron transport chain	BP	5.01e-15	AT4G05180,AT5G66570,AT1G60600,AT1G67740,AT4G21280,AT4G04640,AT1G50250,AT4G03280,AT1G06430,AT4G01050,AT1G08380,AT2G05620,AT1G55670,AT4G09650,AT1G60950
GO:0009644	2.73e-17	1	17	316	82	32833	response to high light intensity	BP	5.62e-15	AT4G32770,AT5G66570,AT4G14690,AT3G54890,AT1G67740,AT3G22840,AT1G50250,AT1G61520,AT1G06430,AT1G45474,AT3G61470,AT5G64940,AT5G54270,AT1G55480,AT2G05620,AT4G34190,AT2G21970
GO:0031969	3.39e-17	1	27	316	285	32833	chloroplast membrane	CC	6.85e-15	AT3G17040,AT3G51820,AT5G64940,AT4G12800,AT1G03630,AT4G32770,AT3G26570,AT1G67090,AT4G12480,AT1G55670,AT4G04850,AT5G13630,AT5G19500,AT1G55480,AT5G57030,AT3G44880,AT2G24820,AT1G42970,AT3G61870,AT3G26650,AT4G27030,AT3G56940,AT4G27440,AT1G60600,AT1G74470,AT4G00370,AT4G12470
GO:0042170	5.67e-17	1	27	316	291	32833	plastid membrane	CC	1.13e-14	AT3G17040,AT3G51820,AT5G64940,AT4G12800,AT1G03630,AT4G32770,AT3G26570,AT1G67090,AT4G12480,AT1G55670,AT4G04850,AT5G13630,AT5G19500,AT1G55480,AT5G57030,AT3G44880,AT2G24820,AT1G42970,AT3G61870,AT3G26650,AT4G27030,AT3G56940,AT4G27440,AT1G60600,AT1G74470,AT4G00370,AT4G12470
GO:0042440	6.58e-17	1	23	316	194	32833	pigment metabolic process	BP	1.28e-14	AT5G56860,AT5G11260,AT5G56090,AT4G14690,AT3G56940,AT3G51820,AT3G21560,AT1G03630,AT5G13930,AT1G30530,AT5G13630,AT2G47460,AT5G47110,AT5G57030,AT3G44880,AT5G08640,AT4G17600,AT3G22840,AT1G31800,AT4G27440,AT5G63580,AT1G74470,AT4G26150
GO:0046148	1.8e-16	1	21	316	160	32833	pigment biosynthetic process	BP	3.45e-14	AT2G47460,AT5G56860,AT5G13630,AT5G56090,AT4G14690,AT1G31800,AT3G22840,AT5G47110,AT3G56940,AT5G57030,AT3G51820,AT3G21560,AT5G63580,AT5G13930,AT5G08640,AT1G74470,AT4G26150,AT4G27440,AT1G03630,AT1G30530,AT4G17600
GO:0005575	4.85e-16	1	280	316	20312	32833	cellular_component	CC	9.12e-14	AT5G11260,AT4G05180,AT2G30570,AT1G25440,AT1G35420,AT5G62210,AT1G75690,AT1G52870,AT3G61220,AT5G17040,AT5G45870,AT3G51820,AT5G16530,AT2G36080,AT1G53090,AT2G44920,AT2G16385,AT5G08050,AT2G05620,AT5G46350,AT5G51110,AT1G34000,AT1G78460,AT2G34460,AT1G23740,AT5G57180,AT3G26570,AT2G37240,AT1G52100,AT4G37310,AT1G50250,AT4G23260,AT4G25050,AT1G20020,AT4G23496,AT1G54780,AT1G32470,AT1G06690,AT4G34190,AT3G17040…
GO:0016168	1.1e-15	1	12	316	34	32833	chlorophyll binding	MF	2.02e-13	AT3G54890,AT5G47110,AT1G15820,AT1G44575,AT1G61520,AT3G61470,AT2G21970,AT1G45474,AT4G10340,AT4G34190,AT5G54270,AT4G17600
GO:0006778	2.24e-15	1	17	316	101	32833	porphyrin-containing compound metabolic process	BP	4.07e-13	AT5G56860,AT4G32770,AT5G56090,AT4G14690,AT4G27440,AT3G22840,AT5G47110,AT3G56940,AT3G44880,AT5G38520,AT3G51820,AT1G74470,AT4G26150,AT4G36530,AT1G03630,AT5G13630,AT4G17600
GO:0033013	2.67e-15	1	17	316	102	32833	tetrapyrrole metabolic process	BP	4.76e-13	AT5G56860,AT4G32770,AT5G56090,AT4G14690,AT4G27440,AT3G22840,AT5G47110,AT3G56940,AT3G44880,AT5G38520,AT3G51820,AT1G74470,AT4G26150,AT4G36530,AT1G03630,AT5G13630,AT4G17600
GO:0015994	3.58e-15	1	16	316	87	32833	chlorophyll metabolic process	BP	6.28e-13	AT5G56860,AT4G32770,AT4G36530,AT4G14690,AT3G22840,AT5G47110,AT3G56940,AT3G44880,AT5G38520,AT3G51820,AT1G74470,AT4G26150,AT4G27440,AT1G03630,AT5G13630,AT4G17600
GO:0016491	2.08e-14	1	57	316	1665	32833	oxidoreductase activity	MF	3.59e-12	AT4G05180,AT5G56090,AT1G50450,AT1G73650,AT3G56940,AT4G21280,AT3G61220,AT1G23010,AT3G26060,AT4G37760,AT2G34810,AT2G05620,AT1G03630,AT1G53670,AT2G23910,AT1G23740,AT1G78440,AT1G67090,AT5G24160,AT4G37310,AT4G03280,AT1G20020,AT1G71500,AT4G39510,AT5G16970,AT2G24190,AT1G74470,AT5G57030,AT1G42970,AT1G64500,AT3G23530,AT3G44880,AT5G08640,AT3G20110,AT5G07990,AT5G66570,AT4G27440,AT2G24820,AT5G15910,AT1G76080…
GO:0071482	2.78e-14	1	18	316	139	32833	cellular response to light stimulus	BP	4.72e-12	AT5G11260,AT1G53090,AT1G68010,AT4G14690,AT5G43630,AT2G36990,AT3G52740,AT3G15354,AT2G37970,AT2G02950,AT3G44450,AT1G02340,AT2G05620,AT3G17609,AT4G34190,AT3G22840,AT2G21970,AT5G24120
GO:0071478	7.69e-14	1	18	316	147	32833	cellular response to radiation	BP	1.27e-11	AT5G11260,AT1G53090,AT1G68010,AT4G14690,AT5G43630,AT2G36990,AT3G52740,AT3G15354,AT2G37970,AT2G02950,AT3G44450,AT1G02340,AT2G05620,AT3G17609,AT4G34190,AT3G22840,AT2G21970,AT5G24120
GO:0009538	7.74e-14	1	7	316	8	32833	photosystem I reaction center	CC	1.27e-11	AT4G02770,AT2G20260,AT1G31330,AT3G16140,AT4G12800,AT1G52230,AT4G28750
GO:0009657	2.61e-13	1	23	316	287	32833	plastid organization	BP	4.23e-11	AT5G56860,AT3G17040,AT1G06430,AT1G68590,AT5G08050,AT3G57190,AT2G16365,AT5G24120,AT3G56290,AT1G50250,AT1G74730,AT5G23120,AT4G04850,AT1G62750,AT5G58770,AT3G54990,AT1G64500,AT4G28740,AT3G56940,AT1G44575,AT5G13770,AT4G26150,AT5G23730
GO:0010114	9.28e-13	1	13	316	70	32833	response to red light	BP	1.48e-10	AT5G11260,AT5G24120,AT1G67090,AT3G17040,AT5G52250,AT5G44110,AT3G54890,AT2G02950,AT4G26150,AT3G17609,AT4G10340,AT3G22840,AT4G14690
GO:0010218	9.52e-13	1	12	316	55	32833	response to far red light	BP	1.49e-10	AT5G11260,AT5G24120,AT1G67090,AT3G22840,AT5G52250,AT5G44110,AT3G54890,AT2G02950,AT1G02340,AT3G17609,AT4G10340,AT4G14690
GO:0009654	1.16e-12	1	9	316	24	32833	photosystem II oxygen evolving complex	CC	1.79e-10	AT3G63540,AT4G05180,AT5G66570,AT2G28605,AT4G21280,AT1G79040,AT1G06680,AT1G77090,AT4G28660
GO:0006779	1.53e-12	1	13	316	71	32833	porphyrin-containing compound biosynthetic process	BP	2.33e-10	AT5G56860,AT5G56090,AT4G14690,AT3G22840,AT5G47110,AT3G56940,AT3G51820,AT4G27440,AT1G74470,AT4G26150,AT1G03630,AT4G17600,AT5G13630
GO:0016020	1.7e-12	1	163	316	9455	32833	membrane	CC	2.56e-10	AT5G45870,AT4G05180,AT2G30570,AT1G25440,AT1G75690,AT4G21280,AT3G61220,AT5G02160,AT3G51820,AT5G16530,AT2G44920,AT5G08050,AT5G53880,AT1G34000,AT1G78460,AT2G34460,AT3G26570,AT1G52100,AT4G37310,AT1G50250,AT4G23260,AT1G20020,AT1G54780,AT1G06690,AT4G34190,AT1G52870,AT4G04850,AT5G19500,AT3G44880,AT5G17700,AT1G74730,AT2G02950,AT4G28660,AT4G17600,AT1G11330,AT5G51010,AT2G36145,AT2G20260,AT2G28605,AT2G18480…
GO:0033014	2.66e-12	1	13	316	74	32833	tetrapyrrole biosynthetic process	BP	3.94e-10	AT5G56860,AT5G56090,AT4G14690,AT3G22840,AT5G47110,AT3G56940,AT3G51820,AT4G27440,AT1G74470,AT4G26150,AT1G03630,AT4G17600,AT5G13630
GO:0008152	2.75e-12	1	207	316	13170	32833	metabolic process	BP	4.01e-10	AT5G11260,AT4G05180,AT2G30570,AT1G25440,AT1G75690,AT3G17040,AT3G61220,AT5G02160,AT5G45870,AT3G51820,AT2G36080,AT1G53090,AT1G49975,AT5G08050,AT2G05620,AT5G46350,AT1G34000,AT4G37150,AT2G06520,AT1G23740,AT5G57180,AT4G18020,AT2G37240,AT4G37310,AT1G50250,AT1G13610,AT4G23260,AT4G25050,AT1G20020,AT1G54780,AT5G10100,AT1G06690,AT4G34190,AT4G21280,AT4G04850,AT5G24850,AT3G44880,AT5G23120,AT2G02950,AT3G17609…
GO:0048037	2.9e-12	1	43	316	1138	32833	cofactor binding	MF	4.18e-10	AT4G39510,AT5G53970,AT1G12370,AT3G61470,AT4G37760,AT2G34810,AT1G78460,AT5G24160,AT4G37310,AT4G03280,AT4G25050,AT2G29450,AT4G34190,AT1G71500,AT5G54270,AT2G37970,AT3G54890,AT5G47110,AT1G15820,AT1G42970,AT2G24820,AT3G44880,AT5G08640,AT3G20110,AT5G07990,AT1G78450,AT4G17600,AT3G08860,AT1G68010,AT3G26650,AT1G31800,AT1G44575,AT2G29630,AT1G61520,AT5G35790,AT1G10960,AT1G45474,AT1G66540,AT4G10340,AT1G60950…
GO:0015995	5.62e-12	1	12	316	62	32833	chlorophyll biosynthetic process	BP	7.99e-10	AT5G56860,AT4G14690,AT3G22840,AT5G47110,AT3G56940,AT3G51820,AT4G27440,AT1G74470,AT4G26150,AT1G03630,AT4G17600,AT5G13630
GO:0071214	1.09e-11	1	19	316	223	32833	cellular response to abiotic stimulus	BP	1.5e-09	AT5G11260,AT1G53090,AT2G36990,AT4G14690,AT5G43630,AT3G52740,AT3G15354,AT2G37970,AT1G02340,AT2G02950,AT3G44450,AT5G57345,AT5G24120,AT2G05620,AT3G17609,AT4G34190,AT3G22840,AT2G21970,AT1G68010
GO:0104004	1.09e-11	1	19	316	223	32833	cellular response to environmental stimulus	BP	1.5e-09	AT5G11260,AT1G53090,AT2G36990,AT4G14690,AT5G43630,AT3G52740,AT3G15354,AT2G37970,AT1G02340,AT2G02950,AT3G44450,AT5G57345,AT5G24120,AT2G05620,AT3G17609,AT4G34190,AT3G22840,AT2G21970,AT1G68010
GO:0009639	3.78e-11	1	19	316	240	32833	response to red or far red light	BP	5.16e-09	AT5G11260,AT1G53090,AT2G16365,AT4G14690,AT1G10370,AT3G17040,AT5G52250,AT5G44110,AT3G15354,AT1G67090,AT1G02340,AT2G02950,AT4G26150,AT3G17609,AT3G54890,AT4G10340,AT3G22840,AT2G37970,AT5G24120
GO:0009411	3.96e-11	1	14	316	114	32833	response to UV	BP	5.34e-09	AT2G47460,AT5G11260,AT4G15480,AT4G14690,AT3G22840,AT5G52250,AT3G55120,AT1G12370,AT5G13930,AT5G17780,AT3G17609,AT4G34190,AT5G23730,AT2G21970
GO:0022900	4.13e-11	1	19	316	266	32833	electron transport chain	BP	5.5e-09	AT4G05180,AT5G56090,AT1G60600,AT1G50250,AT4G21280,AT4G04640,AT1G67740,AT1G20340,AT4G03280,AT1G64500,AT4G01050,AT1G08380,AT1G06430,AT2G05620,AT1G55670,AT5G66570,AT4G09650,AT1G60950,AT1G10960
GO:0009768	8.29e-11	1	8	316	23	32833	photosynthesis, light harvesting in photosystem I	BP	1.09e-08	AT1G08380,AT3G54890,AT1G15820,AT1G61520,AT3G61470,AT1G45474,AT4G10340,AT5G54270
GO:0009543	8.9e-11	1	10	316	48	32833	chloroplast thylakoid lumen	CC	1.14e-08	AT1G06680,AT5G66570,AT2G28605,AT5G52970,AT3G63540,AT1G12250,AT3G26060,AT1G77090,AT4G24930,AT2G44920
GO:0031978	8.9e-11	1	10	316	48	32833	plastid thylakoid lumen	CC	1.14e-08	AT1G06680,AT5G66570,AT2G28605,AT5G52970,AT3G63540,AT1G12250,AT3G26060,AT1G77090,AT4G24930,AT2G44920
GO:0018298	9.76e-11	1	10	316	47	32833	protein-chromophore linkage	BP	1.24e-08	AT5G24850,AT3G54890,AT5G47110,AT1G15820,AT1G61520,AT3G61470,AT1G45474,AT4G10340,AT5G54270,AT4G17600
GO:0009637	1.55e-10	1	13	316	101	32833	response to blue light	BP	1.94e-08	AT1G53090,AT2G36990,AT4G14690,AT1G67090,AT3G22840,AT3G52740,AT3G54890,AT2G02950,AT3G44450,AT1G02340,AT4G10340,AT5G43630,AT5G24120
GO:0010207	2.31e-10	1	8	316	26	32833	photosystem II assembly	BP	2.86e-08	AT5G66570,AT5G24120,AT4G35250,AT1G79040,AT1G71500,AT1G55480,AT4G10340,AT1G34000
GO:0051186	2.99e-10	1	29	316	645	32833	cofactor metabolic process	BP	3.66e-08	AT5G56860,AT1G10370,AT5G56090,AT4G14690,AT3G56940,AT3G51820,AT1G03630,AT4G32770,AT1G60600,AT2G29450,AT1G19140,AT1G55670,AT5G13630,AT1G59700,AT5G47110,AT5G57030,AT3G44880,AT5G15910,AT4G17600,AT4G36530,AT4G26850,AT5G51110,AT4G27440,AT5G38520,AT2G29630,AT5G35790,AT1G74470,AT4G26150,AT3G22840
GO:0010196	3.37e-10	1	6	316	10	32833	nonphotochemical quenching	BP	4.03e-08	AT1G15820,AT1G44575,AT4G03280,AT1G74730,AT5G08050,AT4G10340
GO:1990066	3.37e-10	1	6	316	10	32833	energy quenching	BP	4.03e-08	AT1G15820,AT1G44575,AT4G03280,AT1G74730,AT5G08050,AT4G10340
GO:0098807	3.7e-10	1	7	316	17	32833	chloroplast thylakoid membrane protein complex	CC	4.37e-08	AT4G04640,AT1G44575,AT1G20020,AT4G01050,AT1G55670,AT4G10340,AT5G54270
GO:0051188	1.02e-09	1	20	316	323	32833	cofactor biosynthetic process	BP	1.19e-07	AT5G56860,AT5G47110,AT5G56090,AT4G14690,AT1G60600,AT5G51110,AT4G26850,AT1G19140,AT3G56940,AT5G57030,AT3G51820,AT2G29630,AT4G27440,AT1G74470,AT4G26150,AT1G03630,AT5G13630,AT5G15910,AT3G22840,AT4G17600
GO:0071483	1.21e-09	1	8	316	30	32833	cellular response to blue light	BP	1.4e-07	AT2G36990,AT4G14690,AT5G43630,AT3G52740,AT3G44450,AT1G02340,AT3G22840,AT5G24120
GO:0006775	3.7e-09	1	6	316	13	32833	fat-soluble vitamin metabolic process	BP	4.19e-07	AT4G32770,AT1G60600,AT5G47110,AT5G53970,AT1G74470,AT4G17600
GO:0042362	3.7e-09	1	6	316	13	32833	fat-soluble vitamin biosynthetic process	BP	4.19e-07	AT4G32770,AT1G60600,AT5G47110,AT5G53970,AT1G74470,AT4G17600
GO:0046906	4.76e-09	1	22	316	430	32833	tetrapyrrole binding	MF	5.33e-07	AT4G39510,AT3G61470,AT1G78460,AT4G37310,AT4G34190,AT2G37970,AT3G54890,AT5G47110,AT1G15820,AT3G20110,AT5G07990,AT1G78450,AT4G17600,AT1G31800,AT1G44575,AT1G61520,AT2G21970,AT1G45474,AT1G66540,AT4G10340,AT1G17100,AT5G54270
GO:0009658	4.99e-09	1	16	316	220	32833	chloroplast organization	BP	5.52e-07	AT1G62750,AT5G56860,AT2G16365,AT5G24120,AT3G56290,AT3G57190,AT5G08050,AT3G56940,AT1G74730,AT3G54990,AT5G13770,AT4G26150,AT1G64500,AT4G28740,AT5G23730,AT4G04850
GO:0010224	7.46e-09	1	10	316	72	32833	response to UV-B	BP	8.17e-07	AT2G47460,AT5G11260,AT4G15480,AT4G14690,AT5G52250,AT3G55120,AT5G13930,AT5G17780,AT3G17609,AT5G23730
GO:0042548	9.53e-09	1	7	316	26	32833	regulation of photosynthesis, light reaction	BP	1.03e-06	AT5G66570,AT1G67740,AT1G50250,AT1G06430,AT1G71500,AT1G55670,AT2G30570
GO:0070141	1.09e-08	1	4	316	4	32833	response to UV-A	BP	1.15e-06	AT3G22840,AT4G34190,AT4G14690,AT2G21970
GO:0071492	1.09e-08	1	4	316	4	32833	cellular response to UV-A	BP	1.15e-06	AT3G22840,AT4G34190,AT4G14690,AT2G21970
GO:0009812	1.38e-08	1	11	316	96	32833	flavonoid metabolic process	BP	1.45e-06	AT2G47460,AT5G05270,AT5G11260,AT5G17050,AT5G08640,AT3G55120,AT3G21560,AT5G63580,AT5G13930,AT5G07990,AT1G30530
GO:0009813	1.83e-08	1	10	316	77	32833	flavonoid biosynthetic process	BP	1.91e-06	AT2G47460,AT5G05270,AT5G17050,AT5G08640,AT3G55120,AT3G21560,AT5G63580,AT5G13930,AT5G07990,AT1G30530
GO:0030091	2.18e-08	1	7	316	29	32833	protein repair	BP	2.25e-06	AT1G54780,AT1G75690,AT1G50250,AT1G06430,AT1G55480,AT1G53670,AT4G04840
GO:1901401	2.31e-08	1	7	316	28	32833	regulation of tetrapyrrole metabolic process	BP	2.36e-06	AT5G56860,AT4G14690,AT3G22840,AT5G47110,AT3G56940,AT4G26150,AT4G17600
GO:0010109	3e-08	1	8	316	45	32833	regulation of photosynthesis	BP	3.03e-06	AT5G66570,AT1G67740,AT1G50250,AT1G06430,AT1G71500,AT1G55670,AT2G30570,AT4G04850
GO:0008150	4.9e-08	1	282	316	22992	32833	biological_process	BP	4.91e-06	AT3G08660,AT5G11260,AT4G05180,AT2G30570,AT1G25440,AT5G62210,AT1G75690,AT1G52870,AT3G61220,AT1G42970,AT5G45870,AT3G51820,AT5G16530,AT2G36080,AT1G53090,AT2G16385,AT5G08050,AT2G05620,AT5G46350,AT5G51110,AT1G27020,AT1G34000,AT4G37150,AT2G06520,AT1G23740,AT5G57180,AT3G47030,AT2G37240,AT3G56290,AT4G37310,AT1G50250,AT1G13610,AT4G23260,AT4G25050,AT1G20020,AT4G23496,AT1G54780,AT5G37550,AT5G10100,AT1G06690…
GO:0043467	5.02e-08	1	7	316	32	32833	regulation of generation of precursor metabolites and energy	BP	4.98e-06	AT2G30570,AT1G67740,AT1G50250,AT1G06430,AT1G71500,AT1G55670,AT5G66570
GO:0010380	7.47e-08	1	6	316	20	32833	regulation of chlorophyll biosynthetic process	BP	7.35e-06	AT5G56860,AT4G14690,AT3G22840,AT5G47110,AT4G26150,AT4G17600
GO:0071484	9.36e-08	1	5	316	12	32833	cellular response to light intensity	BP	9.12e-06	AT2G05620,AT3G22840,AT4G34190,AT4G14690,AT2G21970
GO:1901463	1.03e-07	1	6	316	21	32833	regulation of tetrapyrrole biosynthetic process	BP	9.93e-06	AT5G56860,AT4G14690,AT3G22840,AT5G47110,AT4G26150,AT4G17600
GO:0071486	1.48e-07	1	4	316	6	32833	cellular response to high light intensity	BP	1.41e-05	AT3G22840,AT4G34190,AT4G14690,AT2G21970
GO:0010189	1.5e-07	1	5	316	12	32833	vitamin E biosynthetic process	BP	1.41e-05	AT4G32770,AT5G47110,AT5G53970,AT1G74470,AT4G17600
GO:0042360	1.5e-07	1	5	316	12	32833	vitamin E metabolic process	BP	1.41e-05	AT4G32770,AT5G47110,AT5G53970,AT1G74470,AT4G17600
GO:0010319	1.53e-07	1	7	316	36	32833	stromule	CC	1.43e-05	AT1G23740,AT3G26650,AT5G54770,AT2G39730,AT1G42970,AT1G32060,AT4G09650
GO:0071489	2.5e-07	1	9	316	78	32833	cellular response to red or far red light	BP	2.31e-05	AT5G11260,AT1G53090,AT4G14690,AT3G22840,AT3G15354,AT2G02950,AT1G02340,AT3G17609,AT2G37970
GO:1902326	2.62e-07	1	4	316	6	32833	positive regulation of chlorophyll biosynthetic process	BP	2.4e-05	AT5G56860,AT4G17600,AT5G47110,AT4G26150
GO:1990204	3.79e-07	1	11	316	148	32833	oxidoreductase complex	CC	3.44e-05	AT3G63540,AT4G05180,AT5G66570,AT2G28605,AT2G35370,AT4G21280,AT1G79040,AT1G06680,AT1G32470,AT1G77090,AT4G28660
GO:0090056	4.06e-07	1	6	316	26	32833	regulation of chlorophyll metabolic process	BP	3.65e-05	AT5G56860,AT4G14690,AT3G22840,AT5G47110,AT4G26150,AT4G17600
GO:0010206	5.3e-07	1	5	316	15	32833	photosystem II repair	BP	4.73e-05	AT1G75690,AT1G50250,AT1G54780,AT1G55480,AT1G06430
GO:1901465	5.93e-07	1	4	316	7	32833	positive regulation of tetrapyrrole biosynthetic process	BP	5.25e-05	AT5G56860,AT4G17600,AT5G47110,AT4G26150
GO:0009706	6.87e-07	1	9	316	87	32833	chloroplast inner membrane	CC	6.03e-05	AT4G32770,AT5G19500,AT3G61870,AT3G26570,AT3G56940,AT3G44880,AT2G24820,AT4G00370,AT5G13630
GO:0009528	9.02e-07	1	9	316	90	32833	plastid inner membrane	CC	7.85e-05	AT4G32770,AT5G19500,AT3G61870,AT3G26570,AT3G56940,AT3G44880,AT2G24820,AT4G00370,AT5G13630
GO:0009772	1.11e-06	1	4	316	8	32833	photosynthetic electron transport in photosystem II	BP	9.55e-05	AT1G60600,AT4G01050,AT4G04640,AT4G09650
GO:0009110	1.39e-06	1	9	316	95	32833	vitamin biosynthetic process	BP	0.00011927	AT4G32770,AT5G47110,AT1G60600,AT4G26850,AT5G54770,AT5G53970,AT2G29630,AT1G74470,AT4G17600
GO:0080044	1.91e-06	1	9	316	96	32833	quercetin 7-O-glucosyltransferase activity	MF	0.00016219	AT4G15480,AT4G15490,AT4G27560,AT5G17050,AT5G17040,AT3G21560,AT2G22590,AT2G16890,AT1G30530
GO:0009409	2.03e-06	1	18	316	433	32833	response to cold	BP	0.00017118	AT4G09650,AT1G23740,AT5G58770,AT3G26650,AT1G67090,AT3G22840,AT5G54770,AT1G61520,AT2G39730,AT1G42970,AT1G32060,AT3G54890,AT4G12480,AT1G45474,AT4G04330,AT2G28700,AT4G12470,AT3G61470
GO:1901403	2.12e-06	1	4	316	9	32833	positive regulation of tetrapyrrole metabolic process	BP	0.00017683	AT5G56860,AT4G17600,AT5G47110,AT4G26150
GO:1901617	2.76e-06	1	13	316	230	32833	organic hydroxy compound biosynthetic process	BP	0.00022883	AT2G47460,AT4G32770,AT5G24160,AT5G47110,AT5G53970,AT4G37760,AT5G63580,AT5G08640,AT1G74470,AT5G58770,AT1G30530,AT5G51110,AT4G17600
GO:0016627	2.81e-06	1	8	316	77	32833	oxidoreductase activity, acting on the CH-CH group of donors	MF	0.00023089	AT1G23740,AT1G73650,AT5G16010,AT4G27440,AT1G74470,AT5G56090,AT1G03630,AT5G16970
GO:0080043	2.93e-06	1	9	316	101	32833	quercetin 3-O-glucosyltransferase activity	MF	0.00023875	AT4G15480,AT4G15490,AT4G27560,AT5G17050,AT5G17040,AT3G21560,AT2G22590,AT2G16890,AT1G30530
GO:0006766	4.15e-06	1	9	316	108	32833	vitamin metabolic process	BP	0.00033581	AT4G32770,AT5G47110,AT1G60600,AT4G26850,AT5G54770,AT5G53970,AT2G29630,AT1G74470,AT4G17600
GO:0019898	5.1e-06	1	8	316	85	32833	extrinsic component of membrane	CC	0.0004099	AT3G63540,AT4G05180,AT2G28605,AT4G21280,AT3G55120,AT1G06680,AT1G77090,AT1G55480
GO:0044237	5.16e-06	0.999997	166	316	11450	32833	cellular metabolic process	BP	0.0004112	AT5G11260,AT4G05180,AT2G30570,AT1G25440,AT1G75690,AT3G17040,AT5G02160,AT5G45870,AT3G51820,AT2G36080,AT1G53090,AT1G49975,AT5G08050,AT2G05620,AT5G46350,AT1G34000,AT4G37150,AT2G06520,AT5G57180,AT4G18020,AT4G37310,AT1G50250,AT4G23260,AT4G25050,AT1G20020,AT1G54780,AT1G32470,AT4G34190,AT4G21280,AT4G04850,AT5G24850,AT3G44880,AT5G23120,AT2G02950,AT3G17609,AT4G28660,AT4G17600,AT1G11330,AT2G36870,AT2G20260…
GO:0042221	5.28e-06	0.999998	63	316	3202	32833	response to chemical	BP	0.00041732	AT5G48880,AT5G56860,AT5G11260,AT1G10370,AT1G33560,AT3G16350,AT4G04330,AT5G45870,AT5G16530,AT3G21560,AT1G52230,AT5G64940,AT3G26060,AT4G37760,AT2G34810,AT2G05620,AT5G46350,AT3G55120,AT4G28750,AT1G69310,AT2G37240,AT1G79040,AT2G39730,AT2G16385,AT4G25050,AT1G20020,AT4G12480,AT5G13930,AT2G29450,AT1G02340,AT5G23120,AT1G53670,AT4G09650,AT2G47460,AT1G59700,AT5G16970,AT1G13670,AT3G54990,AT5G57345,AT5G17700…
GO:0033306	6.07e-06	1	3	316	4	32833	phytol metabolic process	BP	0.00047313	AT1G54570,AT5G47110,AT4G17600
GO:1903173	6.07e-06	1	3	316	4	32833	fatty alcohol metabolic process	BP	0.00047313	AT1G54570,AT5G47110,AT4G17600
GO:0006950	6.2e-06	0.999997	68	316	3696	32833	response to stress	BP	0.00047962	AT1G10370,AT5G02160,AT3G16350,AT3G61220,AT1G06680,AT1G12370,AT3G61470,AT4G24350,AT3G26060,AT4G23260,AT2G34810,AT2G05620,AT5G46350,AT1G53670,AT4G14690,AT4G37150,AT4G32770,AT4G37760,AT1G23740,AT1G69310,AT1G67090,AT2G39730,AT4G03280,AT4G25050,AT1G20020,AT4G01050,AT4G12480,AT5G13930,AT2G29450,AT2G28700,AT4G09650,AT4G34190,AT2G47460,AT1G33560,AT5G16970,AT5G54770,AT5G24850,AT3G54890,AT2G37660,AT5G57345…
GO:0050284	6.27e-06	1	3	316	4	32833	sinapate 1-glucosyltransferase activity	MF	0.00048136	AT3G21560,AT4G15480,AT4G15490
GO:0046527	9.39e-06	0.999998	12	316	216	32833	glucosyltransferase activity	MF	0.00071598	AT4G15480,AT4G15490,AT4G27560,AT4G26850,AT5G17050,AT5G17040,AT4G37800,AT3G21560,AT2G36870,AT2G22590,AT2G16890,AT1G30530
GO:0009266	1.06e-05	0.999997	21	316	634	32833	response to temperature stimulus	BP	0.00080365	AT4G32770,AT4G09650,AT1G23740,AT5G58770,AT3G26650,AT1G67090,AT4G26850,AT5G54770,AT1G61520,AT2G39730,AT1G42970,AT1G32060,AT3G54890,AT4G12480,AT1G45474,AT4G04330,AT2G28700,AT4G12470,AT3G22840,AT3G61470,AT4G14690
GO:1901615	1.47e-05	0.999997	15	316	351	32833	organic hydroxy compound metabolic process	BP	0.001104	AT2G47460,AT4G37150,AT4G32770,AT5G24160,AT5G47110,AT5G53970,AT4G37760,AT5G63580,AT5G08640,AT1G74470,AT5G58770,AT1G54570,AT1G30530,AT5G51110,AT4G17600
GO:0051194	1.56e-05	1	4	316	14	32833	positive regulation of cofactor metabolic process	BP	0.0011606	AT5G56860,AT4G17600,AT5G47110,AT4G26150
GO:0048046	1.57e-05	0.999996	18	316	520	32833	apoplast	CC	0.0011669	AT1G62750,AT1G06680,AT4G05180,AT1G23740,AT1G68010,AT3G26650,AT1G67090,AT2G39730,AT1G42970,AT1G32060,AT1G20020,AT2G37660,AT2G36870,AT5G04140,AT4G37800,AT3G11210,AT5G66570,AT4G12470
GO:0016122	1.62e-05	1	4	316	14	32833	xanthophyll metabolic process	BP	0.0011927	AT4G32770,AT1G31800,AT5G57030,AT4G00370
GO:0010205	1.64e-05	1	4	316	14	32833	photoinhibition	BP	0.0011927	AT1G67740,AT1G06430,AT5G66570,AT1G50250
GO:0043155	1.64e-05	1	4	316	14	32833	negative regulation of photosynthesis, light reaction	BP	0.0011927	AT1G67740,AT1G06430,AT5G66570,AT1G50250
GO:0051193	2.47e-05	0.999998	6	316	51	32833	regulation of cofactor metabolic process	BP	0.0017793	AT5G56860,AT4G14690,AT3G22840,AT5G47110,AT4G26150,AT4G17600
GO:0010017	2.53e-05	0.999998	7	316	76	32833	red or far-red light signaling pathway	BP	0.0018006	AT5G11260,AT1G53090,AT2G37970,AT3G15354,AT2G02950,AT3G17609,AT1G02340
GO:0044425	2.53e-05	0.999985	112	316	7305	32833	membrane part	CC	0.0018006	AT4G05180,AT2G30570,AT5G02160,AT1G75690,AT1G52870,AT3G51820,AT5G16530,AT5G08050,AT1G34000,AT2G42220,AT2G06520,AT3G26570,AT1G50250,AT4G23260,AT1G20020,AT1G54780,AT4G34190,AT4G21280,AT4G04850,AT5G19500,AT5G17700,AT5G23120,AT4G28660,AT4G17600,AT1G11330,AT5G51010,AT2G20260,AT2G28605,AT2G18480,AT1G44575,AT1G77090,AT1G55480,AT1G31330,AT4G04640,AT1G06680,AT5G44574,AT2G33855,AT1G08380,AT1G60600,AT1G79040…
GO:0042549	2.78e-05	1	3	316	7	32833	photosystem II stabilization	BP	0.0019618	AT5G66570,AT2G30570,AT1G71500
GO:0009503	2.85e-05	1	3	316	6	32833	thylakoid light-harvesting complex	CC	0.0019726	AT4G10340,AT1G44575,AT5G54270
GO:0009517	2.85e-05	1	3	316	6	32833	PSII associated light-harvesting complex II	CC	0.0019726	AT4G10340,AT1G44575,AT5G54270
GO:0030076	2.85e-05	1	3	316	6	32833	light-harvesting complex	CC	0.0019726	AT4G10340,AT1G44575,AT5G54270
GO:0009987	2.99e-05	0.999983	193	316	14212	32833	cellular process	BP	0.002058	AT5G11260,AT4G05180,AT2G30570,AT1G25440,AT1G75690,AT3G17040,AT1G42970,AT5G45870,AT3G51820,AT5G16530,AT2G36080,AT1G53090,AT2G16385,AT5G08050,AT2G05620,AT5G46350,AT1G34000,AT4G37150,AT2G06520,AT5G57180,AT4G18020,AT2G37240,AT3G56290,AT4G37310,AT1G50250,AT4G23260,AT4G25050,AT1G20020,AT4G23496,AT1G54780,AT1G32470,AT4G34190,AT4G21280,AT4G04850,AT5G24850,AT3G44880,AT5G23120,AT2G02950,AT3G17609,AT4G28660…
GO:1905156	3.26e-05	0.999999	4	316	17	32833	negative regulation of photosynthesis	BP	0.0022274	AT1G67740,AT1G06430,AT5G66570,AT1G50250
GO:0035251	3.34e-05	0.999994	10	316	170	32833	UDP-glucosyltransferase activity	MF	0.0022704	AT4G15480,AT4G15490,AT4G27560,AT4G26850,AT5G17050,AT5G17040,AT3G21560,AT2G22590,AT2G16890,AT1G30530
GO:0007602	3.41e-05	0.999997	6	316	54	32833	phototransduction	BP	0.0022825	AT5G11260,AT1G53090,AT1G02340,AT3G15354,AT2G02950,AT3G17609
GO:0009585	3.41e-05	0.999997	6	316	54	32833	red, far-red light phototransduction	BP	0.0022825	AT5G11260,AT1G53090,AT1G02340,AT3G15354,AT2G02950,AT3G17609
GO:0009735	3.44e-05	0.999993	12	316	258	32833	response to cytokinin	BP	0.002293	AT5G56860,AT4G28750,AT2G20260,AT4G09650,AT1G79040,AT4G25050,AT1G20020,AT1G52230,AT1G61520,AT4G26150,AT5G23120,AT1G32060
GO:0016628	3.69e-05	0.999998	5	316	33	32833	oxidoreductase activity, acting on the CH-CH group of donors, NAD or NADP as acceptor	MF	0.0024421	AT1G03630,AT1G23740,AT1G74470,AT4G27440,AT5G16970
GO:0009583	3.8e-05	0.999997	6	316	55	32833	detection of light stimulus	BP	0.0024964	AT5G11260,AT1G53090,AT1G02340,AT3G15354,AT2G02950,AT3G17609
GO:0009668	4e-05	0.999997	6	316	56	32833	plastid membrane organization	BP	0.0026168	AT5G08050,AT1G50250,AT1G44575,AT1G74730,AT5G58770,AT1G06430
GO:0110102	4.17e-05	1	3	316	7	32833	chloroplast ribulose bisphosphate carboxylase complex assembly	BP	0.0027029	AT1G67090,AT3G47650,AT5G51110
GO:0051555	4.19e-05	0.999999	4	316	18	32833	flavonol biosynthetic process	BP	0.0027029	AT2G47460,AT5G63580,AT1G30530,AT5G08640
GO:0051537	4.37e-05	0.999996	6	316	62	32833	2 iron, 2 sulfur cluster binding	MF	0.0028039	AT3G44880,AT2G24820,AT1G71500,AT1G60950,AT1G10960,AT4G03280
GO:0042742	4.62e-05	0.999988	16	316	433	32833	defense response to bacterium	BP	0.002947	AT1G06680,AT4G09650,AT5G66570,AT1G33560,AT4G26850,AT4G12480,AT2G39730,AT4G23260,AT1G32060,AT1G20020,AT4G01050,AT2G37660,AT4G03280,AT5G46350,AT4G12470,AT3G44880
GO:0006743	5.27e-05	0.999998	4	316	19	32833	ubiquinone metabolic process	BP	0.0033014	AT1G60600,AT5G15910,AT5G57030,AT1G19140
GO:0006744	5.27e-05	0.999998	4	316	19	32833	ubiquinone biosynthetic process	BP	0.0033014	AT1G60600,AT5G15910,AT5G57030,AT1G19140
GO:0051553	5.3e-05	0.999998	4	316	19	32833	flavone biosynthetic process	BP	0.0033014	AT2G47460,AT5G63580,AT1G30530,AT5G08640
GO:0051554	5.3e-05	0.999998	4	316	19	32833	flavonol metabolic process	BP	0.0033014	AT2G47460,AT5G63580,AT1G30530,AT5G08640
GO:0009645	5.54e-05	0.999998	4	316	19	32833	response to low light intensity stimulus	BP	0.0034281	AT3G54890,AT1G61520,AT3G61470,AT1G45474
GO:0019253	6.22e-05	0.999998	4	316	20	32833	reductive pentose-phosphate cycle	BP	0.0038039	AT1G67090,AT1G32060,AT1G42970,AT3G26650
GO:0019685	6.22e-05	0.999998	4	316	20	32833	photosynthesis, dark reaction	BP	0.0038039	AT1G67090,AT1G32060,AT1G42970,AT3G26650
GO:0032991	6.58e-05	0.999966	59	316	3297	32833	protein-containing complex	CC	0.0039999	AT4G02770,AT5G11260,AT4G05180,AT2G30570,AT4G14690,AT1G31330,AT4G04640,AT3G09520,AT1G06680,AT3G47650,AT1G53090,AT1G68590,AT1G49975,AT4G12800,AT1G52230,AT4G28750,AT3G61470,AT5G52250,AT1G08380,AT5G66570,AT3G21055,AT1G67090,AT2G35370,AT5G43630,AT1G79040,AT4G03280,AT1G20020,AT4G01050,AT1G32470,AT1G30380,AT1G55670,AT4G09650,AT4G34190,AT4G21280,AT5G13630,AT5G54270,AT1G45474,AT3G54890,AT1G15820,AT5G47110…
GO:0034644	6.64e-05	0.999998	4	316	21	32833	cellular response to UV	BP	0.0040136	AT3G22840,AT4G34190,AT4G14690,AT2G21970
GO:0009581	7.49e-05	0.999993	6	316	62	32833	detection of external stimulus	BP	0.0044775	AT5G11260,AT1G53090,AT1G02340,AT3G15354,AT2G02950,AT3G17609
GO:0009582	7.49e-05	0.999993	6	316	62	32833	detection of abiotic stimulus	BP	0.0044775	AT5G11260,AT1G53090,AT1G02340,AT3G15354,AT2G02950,AT3G17609
GO:0051552	8.16e-05	0.999997	4	316	21	32833	flavone metabolic process	BP	0.004848	AT2G47460,AT5G63580,AT1G30530,AT5G08640
GO:0009533	9.39e-05	0.999999	3	316	9	32833	chloroplast stromal thylakoid	CC	0.0055487	AT5G23120,AT3G26060,AT1G67740
GO:0009515	0.00010108	1	2	316	2	32833	granal stacked thylakoid	CC	0.0059085	AT1G74730,AT5G08050
GO:0009542	0.00010108	1	2	316	2	32833	granum	CC	0.0059085	AT1G74730,AT5G08050
GO:0010117	0.00011266	0.999998	3	316	9	32833	photoprotection	BP	0.0065493	AT2G05620,AT3G22840,AT4G14690
GO:0031409	0.00011838	1	2	316	2	32833	pigment binding	MF	0.0068441	AT1G44575,AT1G45474
GO:0046028	0.00012274	1	2	316	2	32833	electron transporter, transferring electrons from cytochrome b6/f complex of photosystem II activity	MF	0.007057	AT1G20340,AT4G03280
GO:0009783	0.00012955	1	2	316	2	32833	photosystem II antenna complex	CC	0.0072976	AT4G10340,AT1G15820
GO:0033520	0.00013039	1	2	316	2	32833	phytol biosynthetic process	BP	0.0072976	AT5G47110,AT4G17600
GO:1903175	0.00013039	1	2	316	2	32833	fatty alcohol biosynthetic process	BP	0.0072976	AT5G47110,AT4G17600
GO:1904963	0.00013039	1	2	316	2	32833	regulation of phytol biosynthetic process	BP	0.0072976	AT5G47110,AT4G17600
GO:1904964	0.00013039	1	2	316	2	32833	positive regulation of phytol biosynthetic process	BP	0.0072976	AT5G47110,AT4G17600
GO:0009758	0.00013607	1	2	316	2	32833	carbohydrate utilization	BP	0.0074957	AT5G56860,AT4G26150
GO:0010151	0.00013607	1	2	316	2	32833	chloroplast elongation	BP	0.0074957	AT5G56860,AT4G26150
GO:0043610	0.00013607	1	2	316	2	32833	regulation of carbohydrate utilization	BP	0.0074957	AT5G56860,AT4G26150
GO:0015977	0.00014283	0.999994	4	316	25	32833	carbon fixation	BP	0.0078273	AT1G67090,AT3G26650,AT1G42970,AT1G32060
GO:0009785	0.00014936	0.999993	4	316	24	32833	blue light signaling pathway	BP	0.008101	AT5G43630,AT1G02340,AT3G52740,AT3G44450
GO:0030522	0.00014936	0.999993	4	316	24	32833	intracellular receptor signaling pathway	BP	0.008101	AT5G43630,AT1G02340,AT3G52740,AT3G44450
GO:0016705	0.00018226	0.99995	14	316	389	32833	oxidoreductase activity, acting on paired donors, with incorporation or reduction of molecular oxygen	MF	0.0098348	AT5G07990,AT4G27030,AT1G78440,AT3G56940,AT4G37310,AT1G31800,AT5G57030,AT3G20110,AT4G39510,AT5G63580,AT5G08640,AT4G37760,AT5G24160,AT1G66540
GO:0009725	0.00022837	0.99989	38	316	1858	32833	response to hormone	BP	0.01226	AT5G56860,AT5G11260,AT1G10370,AT3G16350,AT5G45870,AT5G16530,AT1G61520,AT2G34810,AT1G52230,AT5G46350,AT4G25050,AT4G28750,AT1G79040,AT2G39730,AT4G37760,AT3G55120,AT1G20020,AT4G12480,AT5G13930,AT1G13670,AT5G23120,AT4G09650,AT2G47460,AT3G54990,AT5G08640,AT1G32060,AT2G26740,AT5G07990,AT3G12955,AT1G02340,AT2G20260,AT4G26850,AT5G51110,AT4G27440,AT5G63580,AT4G26150,AT5G15970,AT5G54270
GO:0010027	0.00023166	0.999981	5	316	49	32833	thylakoid membrane organization	BP	0.012373	AT1G44575,AT5G08050,AT1G50250,AT1G74730,AT1G06430
GO:0008266	0.00025216	0.999987	4	316	27	32833	poly(U) RNA binding	MF	0.0134	AT1G06680,AT1G20020,AT5G66570,AT1G68010
GO:0009617	0.00025753	0.999919	16	316	504	32833	response to bacterium	BP	0.013617	AT1G06680,AT4G09650,AT5G66570,AT1G33560,AT4G26850,AT4G12480,AT2G39730,AT4G23260,AT1G32060,AT1G20020,AT4G01050,AT2G37660,AT4G03280,AT5G46350,AT4G12470,AT3G44880
GO:0006720	0.00031299	0.999932	10	316	227	32833	isoprenoid metabolic process	BP	0.016404	AT4G32770,AT1G78440,AT5G47110,AT1G31800,AT5G57030,AT4G00370,AT1G54570,AT5G58770,AT4G17600,AT1G78970
GO:0006721	0.00031336	0.999939	9	316	185	32833	terpenoid metabolic process	BP	0.016404	AT4G32770,AT1G78440,AT5G47110,AT1G31800,AT5G57030,AT4G00370,AT1G54570,AT4G17600,AT1G78970
GO:0003674	0.00031635	0.999812	255	316	20817	32833	molecular_function	MF	0.016478	AT5G11260,AT4G05180,AT1G25440,AT1G35420,AT5G62210,AT1G75690,AT3G17040,AT3G61220,AT5G17040,AT5G45870,AT3G51820,AT5G16530,AT2G36080,AT1G53090,AT2G44920,AT2G16385,AT3G17609,AT2G05620,AT5G46350,AT5G51110,AT4G18810,AT4G37150,AT2G06520,AT1G23740,AT5G57180,AT3G47030,AT2G37240,AT1G52100,AT4G37310,AT1G50250,AT1G13610,AT4G23260,AT4G25050,AT1G20020,AT1G54780,AT5G10100,AT1G06690,AT4G34190,AT4G21280,AT4G04850…
GO:0009719	0.00033481	0.999835	38	316	1893	32833	response to endogenous stimulus	BP	0.017354	AT5G56860,AT5G11260,AT1G10370,AT3G16350,AT5G45870,AT5G16530,AT1G61520,AT2G34810,AT1G52230,AT5G46350,AT4G25050,AT4G28750,AT1G79040,AT2G39730,AT4G37760,AT3G55120,AT1G20020,AT4G12480,AT5G13930,AT1G13670,AT5G23120,AT4G09650,AT2G47460,AT3G54990,AT5G08640,AT1G32060,AT2G26740,AT5G07990,AT3G12955,AT1G02340,AT2G20260,AT4G26850,AT5G51110,AT4G27440,AT5G63580,AT4G26150,AT5G15970,AT5G54270
GO:0004497	0.00034767	0.99991	12	316	317	32833	monooxygenase activity	MF	0.017932	AT5G07990,AT4G39510,AT1G67090,AT3G56940,AT4G37310,AT1G31800,AT4G37760,AT2G24820,AT3G20110,AT5G24160,AT1G66540,AT3G44880
GO:0045430	0.00038069	0.999999	2	316	3	32833	chalcone isomerase activity	MF	0.01954	AT5G05270,AT3G55120
GO:0047100	0.00040368	0.999998	2	316	3	32833	glyceraldehyde-3-phosphate dehydrogenase (NADP+) (phosphorylating) activity	MF	0.020181	AT1G42970,AT3G26650
GO:0016630	0.00040411	0.999998	2	316	3	32833	protochlorophyllide reductase activity	MF	0.020181	AT1G03630,AT4G27440
GO:0043496	0.00040426	0.999998	2	316	3	32833	regulation of protein homodimerization activity	BP	0.020181	AT5G52250,AT5G23730
GO:0003913	0.00040518	0.999998	2	316	3	32833	DNA photolyase activity	MF	0.020181	AT1G12370,AT5G24850
GO:0050412	0.00040519	0.999998	2	316	3	32833	cinnamate beta-D-glucosyltransferase activity	MF	0.020181	AT4G15480,AT4G15490
GO:0097718	0.00040519	0.999998	2	316	3	32833	disordered domain specific binding	MF	0.020181	AT1G32060,AT3G26650
GO:0034308	0.0004066	0.999988	3	316	13	32833	primary alcohol metabolic process	BP	0.020181	AT1G54570,AT5G47110,AT4G17600
GO:0008187	0.00041249	0.999975	4	316	31	32833	poly-pyrimidine tract binding	MF	0.020377	AT1G06680,AT1G20020,AT5G66570,AT1G68010
GO:0042181	0.00044114	0.999973	4	316	32	32833	ketone biosynthetic process	BP	0.021489	AT1G60600,AT5G15910,AT5G57030,AT1G19140
GO:1901661	0.00044114	0.999973	4	316	32	32833	quinone metabolic process	BP	0.021489	AT1G60600,AT5G15910,AT5G57030,AT1G19140
GO:1901663	0.00044114	0.999973	4	316	32	32833	quinone biosynthetic process	BP	0.021489	AT1G60600,AT5G15910,AT5G57030,AT1G19140
GO:0010033	0.00048992	0.999745	42	316	2202	32833	response to organic substance	BP	0.023756	AT5G56860,AT5G11260,AT1G10370,AT3G16350,AT5G45870,AT5G16530,AT1G61520,AT2G34810,AT1G52230,AT5G46350,AT4G25050,AT4G28750,AT1G79040,AT2G39730,AT4G37760,AT3G55120,AT1G20020,AT4G12480,AT5G13930,AT1G13670,AT5G23120,AT4G09650,AT2G47460,AT3G54990,AT1G42970,AT1G32060,AT2G26740,AT5G08640,AT5G07990,AT3G12955,AT1G02340,AT2G20260,AT3G26650,AT4G26850,AT5G51110,AT4G27440,AT2G29630,AT5G63580,AT4G26150,AT5G15970…
GO:0009611	0.0005008	0.999895	9	316	203	32833	response to wounding	BP	0.024171	AT2G38870,AT4G37760,AT5G50100,AT4G24350,AT5G13930,AT1G55480,AT2G34810,AT4G34190,AT2G21970
GO:0009512	0.00051822	0.999996	2	316	6	32833	cytochrome b6f complex	CC	0.024898	AT2G26500,AT4G03280
GO:0090391	0.00062362	0.999996	2	316	4	32833	granum assembly	BP	0.029826	AT1G74730,AT5G08050
GO:0031090	0.00063438	0.999674	39	316	2023	32833	organelle membrane	CC	0.030203	AT5G56090,AT1G73650,AT3G17040,AT4G04640,AT3G21520,AT3G51820,AT3G57020,AT5G64940,AT4G12800,AT1G03630,AT1G78460,AT4G32770,AT3G26570,AT1G60600,AT3G55120,AT4G12480,AT5G13930,AT1G19140,AT1G55670,AT4G04850,AT5G13630,AT5G19500,AT1G74470,AT5G57030,AT1G42970,AT2G24820,AT3G44880,AT1G78450,AT3G61870,AT3G26650,AT4G27030,AT3G56940,AT4G27440,AT1G67090,AT1G55480,AT4G00370,AT4G12470,AT1G17100,AT5G22020
GO:0051606	0.00064556	0.999912	6	316	92	32833	detection of stimulus	BP	0.030597	AT5G11260,AT1G53090,AT1G02340,AT3G15354,AT2G02950,AT3G17609
GO:0009773	0.00065931	0.999976	3	316	17	32833	photosynthetic electron transport in photosystem I	BP	0.031109	AT2G05620,AT1G55670,AT4G09650
GO:0051536	0.00068097	0.999867	8	316	175	32833	iron-sulfur cluster binding	MF	0.031845	AT4G03280,AT3G44880,AT2G24820,AT2G29630,AT5G04140,AT1G60950,AT1G10960,AT1G71500
GO:0051540	0.00068097	0.999867	8	316	175	32833	metal cluster binding	MF	0.031845	AT4G03280,AT3G44880,AT2G24820,AT2G29630,AT5G04140,AT1G60950,AT1G10960,AT1G71500
GO:0009055	0.00070461	0.999862	8	316	190	32833	electron transfer activity	MF	0.032805	AT4G05180,AT4G21280,AT1G20340,AT4G03280,AT1G64500,AT2G05620,AT1G60950,AT1G10960
GO:0047746	0.00078213	0.999994	2	316	4	32833	chlorophyllase activity	MF	0.036014	AT5G38520,AT4G36530
GO:0046136	0.00078723	0.999994	2	316	4	32833	positive regulation of vitamin metabolic process	BP	0.036014	AT5G47110,AT4G17600
GO:1904965	0.00078723	0.999994	2	316	4	32833	regulation of vitamin E biosynthetic process	BP	0.036014	AT5G47110,AT4G17600
GO:1904966	0.00078723	0.999994	2	316	4	32833	positive regulation of vitamin E biosynthetic process	BP	0.036014	AT5G47110,AT4G17600
GO:0009636	0.00089844	0.999739	12	316	368	32833	response to toxic substance	BP	0.040924	AT5G48880,AT1G59700,AT1G10370,AT2G37240,AT3G21560,AT5G64940,AT3G26060,AT2G29450,AT4G15480,AT5G65840,AT5G46350,AT5G54270
GO:0003824	0.0010602	0.999283	140	316	10050	32833	catalytic activity	MF	0.048085	AT4G05180,AT1G35420,AT1G75690,AT4G21280,AT3G61220,AT5G17040,AT3G51820,AT1G53090,AT2G05620,AT4G37150,AT1G23740,AT4G37310,AT1G50250,AT1G13610,AT4G23260,AT1G20020,AT1G54780,AT5G10100,AT5G24850,AT3G44880,AT2G02950,AT2G26740,AT1G06690,AT1G11330,AT2G36870,AT4G26850,AT5G53970,AT1G20340,AT2G29630,AT1G78970,AT5G48880,AT3G11210,AT3G56940,AT4G04640,AT3G21560,AT4G24350,AT2G34810,AT1G23010,AT1G03630,AT2G23910…
GO:0009733	0.0010826	0.99966	13	316	435	32833	response to auxin	BP	0.04889	AT2G47460,AT5G56860,AT1G13670,AT3G16350,AT5G07990,AT5G08640,AT5G16530,AT5G63580,AT2G26740,AT4G26150,AT5G13930,AT3G55120,AT3G12955
GO:0005960	0.0010988	0.999988	2	316	5	32833	glycine cleavage complex	CC	0.04941	AT2G35370,AT1G32470
GO:0016101	0.0012073	0.9999	4	316	41	32833	diterpenoid metabolic process	BP	0.054058	AT1G54570,AT4G17600,AT5G47110,AT1G78440
GO:0010277	0.0012458	0.999986	2	316	5	32833	chlorophyllide a oxygenase [overall] activity	MF	0.055545	AT3G44880,AT2G24820
GO:0019866	0.0013024	0.999605	12	316	397	32833	organelle inner membrane	CC	0.057729	AT1G19140,AT4G32770,AT5G19500,AT5G56090,AT3G61870,AT3G26570,AT4G04640,AT3G56940,AT3G44880,AT2G24820,AT4G00370,AT5G13630
GO:0034309	0.0013058	0.999985	2	316	5	32833	primary alcohol biosynthetic process	BP	0.057729	AT5G47110,AT4G17600
GO:0016108	0.0013766	0.999881	4	316	42	32833	tetraterpenoid metabolic process	BP	0.060355	AT4G32770,AT1G31800,AT5G57030,AT4G00370
GO:0016116	0.0013766	0.999881	4	316	42	32833	carotenoid metabolic process	BP	0.060355	AT4G32770,AT1G31800,AT5G57030,AT4G00370
GO:0003727	0.0016422	0.999788	5	316	75	32833	single-stranded RNA binding	MF	0.071697	AT1G06680,AT1G20020,AT3G17040,AT5G66570,AT1G68010
GO:0019464	0.0016916	0.999976	2	316	6	32833	glycine decarboxylation via glycine cleavage system	BP	0.073552	AT2G35370,AT1G32470
GO:0044281	0.0017904	0.999039	37	316	1968	32833	small molecule metabolic process	BP	0.077523	AT5G48880,AT5G51110,AT4G04640,AT4G24350,AT1G66540,AT4G37150,AT4G32770,AT1G78440,AT1G60600,AT2G35370,AT4G37310,AT4G25050,AT1G32470,AT1G71500,AT1G19140,AT1G55670,AT4G09650,AT5G54770,AT5G47110,AT5G57030,AT3G21720,AT1G42970,AT4G15530,AT5G15910,AT1G76080,AT4G17600,AT3G26650,AT4G26850,AT4G27030,AT5G53970,AT3G02730,AT2G29630,AT5G35790,AT1G74470,AT5G58770,AT1G54570,AT5G04140
GO:0045431	0.0017998	0.999973	2	316	6	32833	flavonol synthase activity	MF	0.077612	AT5G63580,AT5G08640
GO:0016703	0.0018722	0.999972	2	316	6	32833	oxidoreductase activity, acting on single donors with incorporation of molecular oxygen, incorporation of one atom of oxygen (internal monooxygenases or internal mixed function oxidases)	MF	0.080407	AT3G44880,AT2G24820
GO:0009407	0.0019322	0.999816	4	316	49	32833	toxin catabolic process	BP	0.082645	AT5G48880,AT1G59700,AT1G10370,AT2G29450
GO:0016987	0.0019754	0.999969	2	316	6	32833	sigma factor activity	MF	0.083881	AT2G36990,AT5G24120
GO:0043393	0.0019771	0.999969	2	316	6	32833	regulation of protein binding	BP	0.083881	AT5G52250,AT5G23730
GO:0009605	0.0020787	0.998937	31	316	1717	32833	response to external stimulus	BP	0.087841	AT5G11260,AT1G53090,AT1G06680,AT5G64940,AT4G03280,AT1G23010,AT5G46350,AT4G37150,AT5G66570,AT2G39730,AT4G23260,AT4G25050,AT1G20020,AT4G01050,AT4G12480,AT4G09650,AT1G33560,AT2G37660,AT3G44880,AT1G32060,AT3G15354,AT2G02950,AT3G17609,AT1G02340,AT3G08860,AT1G68010,AT2G38870,AT4G26850,AT2G43530,AT2G29630,AT4G12470
GO:0009058	0.002089	0.998633	85	316	5740	32833	biosynthetic process	BP	0.08792	AT5G48880,AT5G56860,AT5G11260,AT5G56090,AT1G25440,AT5G04140,AT1G31800,AT3G56940,AT3G17040,AT4G04640,AT5G54770,AT3G51820,AT3G21560,AT2G36080,AT5G64940,AT1G68590,AT5G08050,AT5G46350,AT3G55120,AT3G57190,AT1G03630,AT5G02160,AT4G32770,AT1G67090,AT2G16365,AT5G57180,AT4G18020,AT1G78440,AT1G60600,AT5G24160,AT5G43630,AT3G56290,AT4G37760,AT4G25050,AT3G16350,AT5G13930,AT1G19140,AT3G22840,AT2G28700,AT1G30530…
GO:0006546	0.0024064	0.999956	2	316	7	32833	glycine catabolic process	BP	0.10088	AT2G35370,AT1G32470
GO:1901576	0.0024592	0.998386	83	316	5613	32833	organic substance biosynthetic process	BP	0.10268	AT5G48880,AT5G56860,AT5G11260,AT5G56090,AT1G25440,AT5G04140,AT1G31800,AT3G56940,AT3G17040,AT4G04640,AT5G54770,AT3G51820,AT3G21560,AT2G36080,AT5G64940,AT1G68590,AT5G08050,AT5G46350,AT3G55120,AT3G57190,AT1G03630,AT5G02160,AT4G32770,AT1G67090,AT2G16365,AT5G57180,AT4G18020,AT1G78440,AT1G60600,AT5G24160,AT5G43630,AT3G56290,AT4G37760,AT4G25050,AT3G16350,AT5G13930,AT1G19140,AT3G22840,AT2G28700,AT1G30530…
GO:0006006	0.0025381	0.999739	4	316	49	32833	glucose metabolic process	BP	0.10556	AT4G26850,AT5G35790,AT1G42970,AT3G26650
GO:0009228	0.0026297	0.99995	2	316	7	32833	thiamine biosynthetic process	BP	0.10822	AT2G29630,AT5G54770
GO:0042724	0.0026297	0.99995	2	316	7	32833	thiamine-containing compound biosynthetic process	BP	0.10822	AT2G29630,AT5G54770
GO:0016667	0.002633	0.999523	6	316	132	32833	oxidoreductase activity, acting on a sulfur group of donors	MF	0.10822	AT1G64500,AT3G02730,AT1G76080,AT5G50100,AT1G53670,AT4G04840
GO:0004506	0.0026802	0.999949	2	316	7	32833	squalene monooxygenase activity	MF	0.1097	AT5G24160,AT4G37760
GO:1902932	0.0026898	0.999948	2	316	7	32833	positive regulation of alcohol biosynthetic process	BP	0.1097	AT5G47110,AT4G17600
GO:0004365	0.0027442	0.999947	2	316	7	32833	glyceraldehyde-3-phosphate dehydrogenase (NAD+) (phosphorylating) activity	MF	0.11106	AT1G42970,AT3G26650
GO:0043891	0.0027442	0.999947	2	316	7	32833	glyceraldehyde-3-phosphate dehydrogenase (NAD(P)+) (phosphorylating) activity	MF	0.11106	AT1G42970,AT3G26650
GO:0098542	0.0030953	0.998626	20	316	1029	32833	defense response to other organism	BP	0.12479	AT4G37150,AT4G09650,AT5G66570,AT1G33560,AT1G32060,AT4G26850,AT4G12480,AT2G43530,AT2G39730,AT4G23260,AT4G25050,AT1G20020,AT4G01050,AT2G37660,AT4G03280,AT2G38870,AT5G46350,AT4G12470,AT3G44880,AT1G06680
GO:0043495	0.0031738	0.999931	2	316	8	32833	protein membrane anchor	MF	0.12746	AT5G47110,AT4G17600
GO:0071490	0.0032502	0.999929	2	316	8	32833	cellular response to far red light	BP	0.13003	AT3G22840,AT4G14690
GO:0033743	0.0033372	0.999924	2	316	9	32833	peptide-methionine (R)-S-oxide reductase activity	MF	0.13301	AT1G53670,AT4G04840
GO:0044283	0.0034343	0.998498	19	316	829	32833	small molecule biosynthetic process	BP	0.13636	AT5G48880,AT4G32770,AT5G54770,AT1G78440,AT1G60600,AT5G51110,AT4G26850,AT4G27030,AT5G53970,AT5G57030,AT4G25050,AT2G29630,AT5G04140,AT1G74470,AT1G19140,AT5G58770,AT5G15910,AT5G47110,AT4G17600
GO:0016123	0.0035623	0.999918	2	316	8	32833	xanthophyll biosynthetic process	BP	0.14091	AT1G31800,AT5G57030
GO:0010304	0.0036292	0.999916	2	316	8	32833	PSII associated light-harvesting complex II catabolic process	BP	0.14302	AT1G50250,AT1G06430
GO:0008194	0.0038033	0.998838	10	316	313	32833	UDP-glycosyltransferase activity	MF	0.14932	AT4G15480,AT4G15490,AT4G27560,AT4G26850,AT5G17050,AT5G17040,AT3G21560,AT2G22590,AT2G16890,AT1G30530
GO:0042135	0.0041909	0.999892	2	316	9	32833	neurotransmitter catabolic process	BP	0.16393	AT2G35370,AT1G32470
GO:0009853	0.0043125	0.999481	4	316	62	32833	photorespiration	BP	0.16806	AT1G67090,AT3G08860,AT5G04140,AT1G68010
GO:0006772	0.0043743	0.999885	2	316	9	32833	thiamine metabolic process	BP	0.16921	AT2G29630,AT5G54770
GO:0042723	0.0043743	0.999885	2	316	9	32833	thiamine-containing compound metabolic process	BP	0.16921	AT2G29630,AT5G54770
GO:0009643	0.0044273	0.999883	2	316	9	32833	photosynthetic acclimation	BP	0.17064	AT1G60950,AT4G04850
GO:0010099	0.0045381	0.999662	3	316	30	32833	regulation of photomorphogenesis	BP	0.17427	AT3G17609,AT5G11260,AT2G16365
GO:0034599	0.0052318	0.999108	5	316	101	32833	cellular response to oxidative stress	BP	0.20018	AT5G46350,AT5G64940,AT3G26060,AT5G57345,AT1G53670
GO:0016730	0.005497	0.999834	2	316	10	32833	oxidoreductase activity, acting on iron-sulfur proteins as donors	MF	0.20956	AT1G20020,AT3G44880
GO:0045156	0.0055228	0.99983	2	316	11	32833	electron transporter, transferring electrons within the cyclic electron transport pathway of photosynthesis activity	MF	0.20979	AT4G21280,AT4G05180
GO:0016758	0.006021	0.997795	12	316	446	32833	transferase activity, transferring hexosyl groups	MF	0.22789	AT2G36870,AT4G15490,AT4G27560,AT4G26850,AT5G17050,AT5G17040,AT4G37800,AT3G21560,AT4G15480,AT2G22590,AT2G16890,AT1G30530
GO:0002094	0.0064313	0.999785	2	316	11	32833	polyprenyltransferase activity	MF	0.24254	AT1G60600,AT5G58770
GO:0030656	0.006791	0.999767	2	316	11	32833	regulation of vitamin metabolic process	BP	0.2552	AT5G47110,AT4G17600
GO:0080030	0.007663	0.999302	3	316	36	32833	methyl indole-3-acetate esterase activity	MF	0.28593	AT4G37150,AT3G48690,AT3G48700
GO:0016765	0.0076652	0.998268	6	316	153	32833	transferase activity, transferring alkyl or aryl (other than methyl) groups	MF	0.28593	AT1G59700,AT1G10370,AT1G60600,AT3G51820,AT2G29450,AT5G58770
GO:0006733	0.0076931	0.998261	6	316	149	32833	oxidoreduction coenzyme metabolic process	BP	0.28593	AT1G60600,AT5G57030,AT5G35790,AT1G19140,AT1G55670,AT5G15910
GO:0071491	0.0077176	0.999713	2	316	12	32833	cellular response to red light	BP	0.28593	AT3G22840,AT4G14690
GO:0009404	0.0079511	0.998856	4	316	71	32833	toxin metabolic process	BP	0.29355	AT5G48880,AT1G59700,AT1G10370,AT2G29450
GO:0042802	0.0080657	0.99725	10	316	355	32833	identical protein binding	MF	0.29674	AT5G45870,AT1G53090,AT1G68010,AT3G26650,AT5G54770,AT1G32060,AT3G15354,AT1G45474,AT5G47110,AT4G17600
GO:0008299	0.0082833	0.997818	7	316	199	32833	isoprenoid biosynthetic process	BP	0.30368	AT1G78440,AT5G47110,AT1G31800,AT5G57030,AT5G58770,AT4G17600,AT1G78970
GO:0016102	0.0085668	0.999186	3	316	37	32833	diterpenoid biosynthetic process	BP	0.31299	AT4G17600,AT5G47110,AT1G78440
GO:0042133	0.0087482	0.999162	3	316	37	32833	neurotransmitter metabolic process	BP	0.31851	AT2G35370,AT1G32470,AT5G04140
GO:0016671	0.0089912	0.999126	3	316	41	32833	oxidoreductase activity, acting on a sulfur group of donors, disulfide as acceptor	MF	0.32623	AT1G53670,AT1G76080,AT4G04840
GO:0009780	0.0092016	1	1	316	1	32833	photosynthetic NADP+ reduction	BP	0.32963	AT1G55670
GO:0005576	0.0095401	0.994724	28	316	1769	32833	extracellular region	CC	0.32963	AT3G11210,AT4G05180,AT1G06680,AT2G34810,AT2G34080,AT5G07190,AT5G65870,AT1G26770,AT1G23740,AT1G67090,AT2G39730,AT1G20020,AT4G12480,AT5G17780,AT1G62750,AT2G23000,AT2G37660,AT1G42970,AT1G32060,AT5G04140,AT5G66570,AT4G37800,AT2G36870,AT1G68010,AT3G26650,AT2G43530,AT4G12500,AT4G12470
GO:0016709	0.0095436	0.997417	7	316	202	32833	oxidoreductase activity, acting on paired donors, with incorporation or reduction of molecular oxygen, NAD(P)H as one donor, and incorporation of one atom of oxygen	MF	0.32963	AT5G24160,AT4G37310,AT3G56940,AT3G20110,AT4G37760,AT5G07990,AT1G66540
GO:0090148	0.0095953	1	1	316	1	32833	membrane fission	BP	0.32963	AT3G21520
GO:0090158	0.0095953	1	1	316	1	32833	endoplasmic reticulum membrane organization	BP	0.32963	AT3G21520
GO:0009938	0.0096651	0.999591	2	316	13	32833	negative regulation of gibberellic acid mediated signaling pathway	BP	0.32963	AT5G56860,AT4G26150
GO:1905538	0.010056	1	1	316	1	32833	polysome binding	MF	0.32963	AT3G47650
GO:0016830	0.010226	0.997944	5	316	117	32833	carbon-carbon lyase activity	MF	0.32963	AT1G67090,AT2G29630,AT5G24850,AT3G21720,AT1G12370
GO:0009782	0.010289	1	1	316	1	32833	photosystem I antenna complex	CC	0.32963	AT1G45474
GO:0016872	0.01029	0.999546	2	316	14	32833	intramolecular lyase activity	MF	0.32963	AT5G05270,AT3G55120
GO:0043933	0.010301	0.995213	17	316	834	32833	protein-containing complex subunit organization	BP	0.32963	AT1G62750,AT4G18810,AT5G56090,AT5G24120,AT3G26650,AT4G35250,AT5G51110,AT1G79040,AT1G67090,AT3G47650,AT1G71500,AT1G55480,AT5G66570,AT2G36990,AT4G10340,AT3G57190,AT1G34000
GO:0016114	0.010439	0.99748	6	316	159	32833	terpenoid biosynthetic process	BP	0.32963	AT1G78440,AT5G47110,AT1G31800,AT5G57030,AT4G17600,AT1G78970
GO:0008106	0.010562	0.999528	2	316	14	32833	alcohol dehydrogenase (NADP+) activity	MF	0.32963	AT3G61220,AT2G24190
GO:0022607	0.010648	0.994804	19	316	969	32833	cellular component assembly	BP	0.32963	AT4G18810,AT5G56090,AT5G24120,AT3G26650,AT4G35250,AT5G51110,AT1G65060,AT1G79040,AT1G74730,AT1G64500,AT1G67090,AT3G47650,AT1G71500,AT1G55480,AT5G08050,AT5G66570,AT2G36990,AT4G10340,AT1G34000
GO:0031099	0.010676	1	1	316	1	32833	regeneration	BP	0.32963	AT5G50100
GO:0042246	0.010676	1	1	316	1	32833	tissue regeneration	BP	0.32963	AT5G50100
GO:0009496	0.010684	1	1	316	1	32833	plastoquinol--plastocyanin reductase activity	MF	0.32963	AT4G03280
GO:0052880	0.010684	1	1	316	1	32833	oxidoreductase activity, acting on diphenols and related substances as donors, with copper protein as acceptor	MF	0.32963	AT4G03280
GO:0004659	0.01081	0.998877	3	316	40	32833	prenyltransferase activity	MF	0.32963	AT1G60600,AT3G51820,AT5G58770
GO:0001505	0.010879	0.998867	3	316	40	32833	regulation of neurotransmitter levels	BP	0.32963	AT2G35370,AT1G32470,AT5G04140
GO:0047501	0.011045	1	1	316	1	32833	(+)-neomenthol dehydrogenase activity	MF	0.32963	AT3G61220
GO:0047504	0.011045	1	1	316	1	32833	(-)-menthol dehydrogenase activity	MF	0.32963	AT3G61220
GO:0015035	0.011063	0.998239	4	316	85	32833	protein disulfide oxidoreductase activity	MF	0.32963	AT5G50100,AT1G76080,AT3G02730,AT1G64500
GO:0060416	0.011126	1	1	316	1	32833	response to growth hormone	BP	0.32963	AT1G10370
GO:2000030	0.011151	0.998827	3	316	41	32833	regulation of response to red or far red light	BP	0.32963	AT3G17609,AT5G11260,AT2G16365
GO:0045828	0.011166	0.999486	2	316	14	32833	positive regulation of isoprenoid metabolic process	BP	0.32963	AT5G47110,AT4G17600
GO:0008942	0.011328	1	1	316	1	32833	nitrite reductase [NAD(P)H] activity	MF	0.32963	AT1G71500
GO:0052637	0.011361	1	1	316	1	32833	delta 3-trans-hexadecenoic acid phosphatidylglycerol desaturase activity	MF	0.32963	AT4G27030
GO:0051738	0.011506	1	1	316	1	32833	xanthophyll binding	MF	0.32963	AT1G44575
GO:0033961	0.011537	1	1	316	1	32833	cis-stilbene-oxide hydrolase activity	MF	0.32963	AT2G26740
GO:0045261	0.011567	0.999453	2	316	15	32833	proton-transporting ATP synthase complex, catalytic core F(1)	CC	0.32963	AT4G09650,AT4G04640
GO:0080162	0.011575	1	1	316	1	32833	intracellular auxin transport	BP	0.32963	AT5G16530
GO:0048529	0.011615	1	1	316	1	32833	magnesium-protoporphyrin IX monomethyl ester (oxidative) cyclase activity	MF	0.32963	AT3G56940
GO:0035798	0.011626	1	1	316	1	32833	2-alkenal reductase (NADP+) activity	MF	0.32963	AT1G23740
GO:0008465	0.011635	1	1	316	1	32833	glycerate dehydrogenase activity	MF	0.32963	AT1G68010
GO:0009575	0.011674	1	1	316	1	32833	chromoplast stroma	CC	0.32963	AT1G55480
GO:0035448	0.011674	1	1	316	1	32833	extrinsic component of thylakoid membrane	CC	0.32963	AT1G55480
GO:0018131	0.011677	1	1	316	1	32833	oxazole or thiazole biosynthetic process	BP	0.32963	AT5G54770
GO:0046484	0.011677	1	1	316	1	32833	oxazole or thiazole metabolic process	BP	0.32963	AT5G54770
GO:0052837	0.011677	1	1	316	1	32833	thiazole biosynthetic process	BP	0.32963	AT5G54770
GO:0052838	0.011677	1	1	316	1	32833	thiazole metabolic process	BP	0.32963	AT5G54770
GO:0047213	0.011679	1	1	316	1	32833	anthocyanidin 3-O-glucosyltransferase activity	MF	0.32963	AT5G17050
GO:0000719	0.011685	1	1	316	1	32833	photoreactive repair	BP	0.32963	AT1G12370
GO:0003904	0.011685	1	1	316	1	32833	deoxyribodipyrimidine photo-lyase activity	MF	0.32963	AT1G12370
GO:0016210	0.011685	1	1	316	1	32833	naringenin-chalcone synthase activity	MF	0.32963	AT5G13930
GO:0046408	0.011685	1	1	316	1	32833	chlorophyll synthetase activity	MF	0.32963	AT3G51820
GO:0004451	0.011685	1	1	316	1	32833	isocitrate lyase activity	MF	0.32963	AT3G21720
GO:0006784	0.011685	1	1	316	1	32833	heme a biosynthetic process	BP	0.32963	AT5G56090
GO:0007622	0.011685	1	1	316	1	32833	rhythmic behavior	BP	0.32963	AT2G16365
GO:0008928	0.011685	1	1	316	1	32833	mannose-1-phosphate guanylyltransferase (GDP) activity	MF	0.32963	AT4G26850
GO:0008974	0.011685	1	1	316	1	32833	phosphoribulokinase activity	MF	0.32963	AT1G32060
GO:0009673	0.011685	1	1	316	1	32833	low-affinity phosphate transmembrane transporter activity	MF	0.32963	AT3G26570
GO:0009976	0.011685	1	1	316	1	32833	tocopherol cyclase activity	MF	0.32963	AT4G32770
GO:0010291	0.011685	1	1	316	1	32833	carotene beta-ring hydroxylase activity	MF	0.32963	AT1G31800
GO:0010471	0.011685	1	1	316	1	32833	GDP-galactose:mannose-1-phosphate guanylyltransferase activity	MF	0.32963	AT4G26850
GO:0010472	0.011685	1	1	316	1	32833	GDP-galactose:glucose-1-phosphate guanylyltransferase activity	MF	0.32963	AT4G26850
GO:0010473	0.011685	1	1	316	1	32833	GDP-galactose:myoinositol-1-phosphate guanylyltransferase activity	MF	0.32963	AT4G26850
GO:0010474	0.011685	1	1	316	1	32833	glucose-1-phosphate guanylyltransferase (GDP) activity	MF	0.32963	AT4G26850
GO:0015229	0.011685	1	1	316	1	32833	L-ascorbic acid transmembrane transporter activity	MF	0.32963	AT4G00370
GO:0015882	0.011685	1	1	316	1	32833	L-ascorbic acid transmembrane transport	BP	0.32963	AT4G00370
GO:0032069	0.011685	1	1	316	1	32833	regulation of nuclease activity	BP	0.32963	AT3G17040
GO:0032074	0.011685	1	1	316	1	32833	negative regulation of nuclease activity	BP	0.32963	AT3G17040
GO:0032194	0.011685	1	1	316	1	32833	ubiquinone biosynthetic process via 3,4-dihydroxy-5-polyprenylbenzoate	BP	0.32963	AT1G60600
GO:0032441	0.011685	1	1	316	1	32833	pheophorbide a oxygenase activity	MF	0.32963	AT3G44880
GO:0042371	0.011685	1	1	316	1	32833	vitamin K biosynthetic process	BP	0.32963	AT1G60600
GO:0042373	0.011685	1	1	316	1	32833	vitamin K metabolic process	BP	0.32963	AT1G60600
GO:0045435	0.011685	1	1	316	1	32833	lycopene epsilon cyclase activity	MF	0.32963	AT5G57030
GO:0045550	0.011685	1	1	316	1	32833	geranylgeranyl reductase activity	MF	0.32963	AT1G74470
GO:0046160	0.011685	1	1	316	1	32833	heme a metabolic process	BP	0.32963	AT5G56090
GO:0046428	0.011685	1	1	316	1	32833	1,4-dihydroxy-2-naphthoate octaprenyltransferase activity	MF	0.32963	AT1G60600
GO:0046863	0.011685	1	1	316	1	32833	ribulose-1,5-bisphosphate carboxylase/oxygenase activator activity	MF	0.32963	AT2G39730
GO:0047230	0.011685	1	1	316	1	32833	flavonol-3-O-glucoside L-rhamnosyltransferase activity	MF	0.32963	AT1G30530
GO:0048512	0.011685	1	1	316	1	32833	circadian behavior	BP	0.32963	AT2G16365
GO:0050242	0.011685	1	1	316	1	32833	pyruvate, phosphate dikinase activity	MF	0.32963	AT4G15530
GO:0060700	0.011685	1	1	316	1	32833	regulation of ribonuclease activity	BP	0.32963	AT3G17040
GO:0060701	0.011685	1	1	316	1	32833	negative regulation of ribonuclease activity	BP	0.32963	AT3G17040
GO:0102067	0.011685	1	1	316	1	32833	geranylgeranyl diphosphate reductase activity	MF	0.32963	AT1G74470
GO:0102245	0.011685	1	1	316	1	32833	lupan-3beta,20-diol synthase activity	MF	0.32963	AT1G78970
GO:1901917	0.011685	1	1	316	1	32833	regulation of exoribonuclease activity	BP	0.32963	AT3G17040
GO:1901918	0.011685	1	1	316	1	32833	negative regulation of exoribonuclease activity	BP	0.32963	AT3G17040
GO:1905777	0.011685	1	1	316	1	32833	regulation of exonuclease activity	BP	0.32963	AT3G17040
GO:1905778	0.011685	1	1	316	1	32833	negative regulation of exonuclease activity	BP	0.32963	AT3G17040
GO:0080114	0.011685	1	1	316	1	32833	positive regulation of glycine hydroxymethyltransferase activity	BP	0.32963	AT5G04140
GO:0008610	0.011944	0.994827	14	316	615	32833	lipid biosynthetic process	BP	0.33603	AT5G48880,AT5G47110,AT1G78440,AT5G24160,AT4G27030,AT1G31800,AT5G57030,AT4G37760,AT4G25050,AT5G64940,AT5G58770,AT1G54570,AT4G17600,AT1G78970
GO:0004033	0.012143	0.999411	2	316	15	32833	aldo-keto reductase (NADP) activity	MF	0.34071	AT3G61220,AT2G24190
GO:0016844	0.012732	0.999367	2	316	15	32833	strictosidine synthase activity	MF	0.3563	AT3G57020,AT5G22020
GO:0016021	0.013467	0.990373	90	316	6691	32833	integral component of membrane	CC	0.37585	AT2G30570,AT5G02160,AT1G75690,AT1G52870,AT3G51820,AT5G16530,AT5G08050,AT1G34000,AT2G42220,AT2G06520,AT3G26570,AT1G50250,AT4G23260,AT1G54780,AT4G34190,AT4G04850,AT5G19500,AT5G17700,AT4G17600,AT1G11330,AT5G51010,AT2G18480,AT1G44575,AT1G31330,AT5G44574,AT2G33855,AT1G08380,AT1G60600,AT1G79040,AT1G74730,AT4G03280,AT1G01170,AT2G21960,AT2G47460,AT1G67740,AT5G57030,AT1G68010,AT1G52220,AT5G16010,AT3G22840…
GO:0031224	0.014316	0.989711	92	316	6879	32833	intrinsic component of membrane	CC	0.39849	AT2G30570,AT5G02160,AT1G75690,AT1G52870,AT3G51820,AT5G16530,AT5G08050,AT1G34000,AT2G42220,AT2G06520,AT3G26570,AT1G50250,AT4G23260,AT1G54780,AT4G34190,AT4G04850,AT5G19500,AT5G17700,AT4G17600,AT1G11330,AT5G51010,AT2G18480,AT1G44575,AT1G31330,AT5G44574,AT2G33855,AT1G08380,AT1G60600,AT1G79040,AT1G74730,AT4G03280,AT1G01170,AT2G21960,AT2G47460,AT1G67740,AT5G57030,AT1G68010,AT1G52220,AT5G16010,AT3G22840…
GO:0043488	0.014362	0.999234	2	316	16	32833	regulation of mRNA stability	BP	0.39872	AT3G57190,AT4G34830
GO:0020037	0.014899	0.994425	10	316	394	32833	heme binding	MF	0.41254	AT1G78460,AT2G37970,AT4G39510,AT4G37310,AT1G31800,AT3G20110,AT5G07990,AT1G78450,AT1G66540,AT1G17100
GO:0065003	0.014986	0.993114	15	316	737	32833	protein-containing complex assembly	BP	0.41388	AT4G18810,AT5G56090,AT5G24120,AT3G26650,AT4G35250,AT5G51110,AT1G79040,AT1G67090,AT3G47650,AT1G71500,AT1G55480,AT5G66570,AT2G36990,AT4G10340,AT1G34000
GO:0010029	0.015534	0.99727	4	316	83	32833	regulation of seed germination	BP	0.42787	AT5G56860,AT3G22840,AT4G14690,AT4G26150
GO:0009071	0.015656	0.999121	2	316	17	32833	serine family amino acid catabolic process	BP	0.43011	AT2G35370,AT1G32470
GO:0006732	0.015736	0.994424	9	316	336	32833	coenzyme metabolic process	BP	0.43119	AT1G60600,AT4G26850,AT5G51110,AT5G57030,AT2G29630,AT5G35790,AT1G19140,AT1G55670,AT5G15910
GO:0005515	0.01616	0.988208	101	316	7444	32833	protein binding	MF	0.44166	AT5G11260,AT4G05180,AT1G25440,AT5G62210,AT3G17040,AT5G45870,AT1G53090,AT2G44920,AT4G03280,AT2G05620,AT5G46350,AT5G02160,AT4G37150,AT2G06520,AT5G57180,AT3G47030,AT1G50250,AT2G02950,AT3G17609,AT4G28660,AT4G17600,AT1G11330,AT2G20260,AT4G26850,AT1G44575,AT2G29630,AT5G13770,AT1G55480,AT4G26150,AT4G12470,AT3G56940,AT1G31330,AT4G04640,AT1G20340,AT1G06680,AT3G47650,AT1G08380,AT5G43630,AT1G79040,AT2G16385…
GO:0001101	0.017414	0.990338	24	316	1338	32833	response to acid chemical	BP	0.47457	AT5G56860,AT5G11260,AT1G10370,AT3G16350,AT4G04330,AT5G45870,AT2G34810,AT2G05620,AT5G46350,AT1G69310,AT2G39730,AT4G37760,AT4G12480,AT5G13930,AT1G33560,AT2G26740,AT1G76080,AT1G68010,AT1G02340,AT4G26850,AT5G51110,AT4G26150,AT5G15970,AT5G54270
GO:1902930	0.017471	0.998955	2	316	18	32833	regulation of alcohol biosynthetic process	BP	0.47457	AT5G47110,AT4G17600
GO:0006544	0.0175	0.998952	2	316	18	32833	glycine metabolic process	BP	0.47457	AT2G35370,AT1G32470
GO:0046283	0.017676	0.997779	3	316	48	32833	anthocyanin-containing compound metabolic process	BP	0.47813	AT3G21560,AT5G11260,AT5G13930
GO:0009910	0.017818	0.997749	3	316	51	32833	negative regulation of flower development	BP	0.48073	AT5G56860,AT2G28700,AT4G26150
GO:0016706	0.017926	0.997734	3	316	49	32833	oxidoreductase activity, acting on paired donors, with incorporation or reduction of molecular oxygen, 2-oxoglutarate as one donor, and incorporation of one atom each of oxygen into both donors	MF	0.48238	AT5G63580,AT5G08640,AT1G78440
GO:1900140	0.018103	0.996667	4	316	87	32833	regulation of seedling development	BP	0.48592	AT5G56860,AT3G22840,AT4G14690,AT4G26150
GO:0051098	0.018191	0.998888	2	316	18	32833	regulation of binding	BP	0.48704	AT5G52250,AT5G23730
GO:0019748	0.018351	0.992906	10	316	404	32833	secondary metabolic process	BP	0.48955	AT5G48880,AT1G59700,AT1G10370,AT4G37310,AT2G23000,AT5G17050,AT3G21560,AT2G29450,AT1G66540,AT1G65060
GO:0009640	0.018378	0.996599	4	316	89	32833	photomorphogenesis	BP	0.48955	AT3G17609,AT5G11260,AT1G10370,AT2G16365
GO:0090693	0.018476	0.995687	5	316	133	32833	plant organ senescence	BP	0.49093	AT5G56860,AT5G64940,AT3G21520,AT2G39730,AT4G26150
GO:0009108	0.019	0.994108	7	316	236	32833	coenzyme biosynthetic process	BP	0.50356	AT1G60600,AT4G26850,AT5G51110,AT5G57030,AT2G29630,AT1G19140,AT5G15910
GO:0098754	0.019459	0.993934	7	316	246	32833	detoxification	BP	0.51445	AT5G48880,AT1G59700,AT1G10370,AT2G37240,AT3G26060,AT2G29450,AT5G65840
GO:0015036	0.019556	0.996303	4	316	100	32833	disulfide oxidoreductase activity	MF	0.51572	AT5G50100,AT1G76080,AT3G02730,AT1G64500
GO:0008124	0.020291	0.999896	1	316	2	32833	4-alpha-hydroxytetrahydrobiopterin dehydratase activity	MF	0.53376	AT5G51110
GO:0046165	0.020433	0.996095	4	316	91	32833	alcohol biosynthetic process	BP	0.53614	AT5G58770,AT5G47110,AT5G51110,AT4G17600
GO:0006979	0.020569	0.991484	11	316	484	32833	response to oxidative stress	BP	0.5365	AT4G32770,AT5G57345,AT4G04840,AT5G64940,AT3G26060,AT2G29450,AT5G13930,AT5G46350,AT1G53670,AT1G76080,AT5G16970
GO:0015145	0.020595	0.997255	3	316	50	32833	monosaccharide transmembrane transporter activity	MF	0.5365	AT4G04750,AT2G18480,AT4G00370
GO:0006740	0.020599	0.999893	1	316	2	32833	NADPH regeneration	BP	0.5365	AT1G55670
GO:0005506	0.020863	0.992246	9	316	355	32833	iron ion binding	MF	0.54204	AT5G51010,AT4G37310,AT4G39510,AT5G17170,AT5G54770,AT1G31800,AT3G20110,AT5G07990,AT1G66540
GO:0010266	0.02159	0.999883	1	316	2	32833	response to vitamin B1	BP	0.55952	AT2G29630
GO:0015749	0.021699	0.997048	3	316	51	32833	monosaccharide transmembrane transport	BP	0.56098	AT4G04750,AT2G18480,AT4G00370
GO:0016843	0.021865	0.998513	2	316	20	32833	amine-lyase activity	MF	0.56328	AT3G57020,AT5G22020
GO:0032055	0.021918	0.999879	1	316	2	32833	negative regulation of translation in response to stress	BP	0.56328	AT5G02160
GO:0061013	0.021949	0.998504	2	316	20	32833	regulation of mRNA catabolic process	BP	0.56328	AT3G57190,AT4G34830
GO:2000142	0.022091	0.998484	2	316	21	32833	regulation of DNA-templated transcription, initiation	BP	0.56554	AT2G36990,AT5G24120
GO:0005315	0.022336	0.998464	2	316	20	32833	inorganic phosphate transmembrane transporter activity	MF	0.57044	AT3G26570,AT4G00370
GO:0098809	0.022882	0.999868	1	316	2	32833	nitrite reductase activity	MF	0.57658	AT1G71500
GO:0045486	0.02305	0.999866	1	316	2	32833	naringenin 3-dioxygenase activity	MF	0.57658	AT5G08640
GO:0032440	0.023155	0.999865	1	316	2	32833	2-alkenal reductase [NAD(P)] activity	MF	0.57658	AT5G16970
GO:0009801	0.023233	0.999864	1	316	2	32833	cinnamic acid ester metabolic process	BP	0.57658	AT3G21560
GO:0007610	0.023234	0.999864	1	316	2	32833	behavior	BP	0.57658	AT2G16365
GO:0009915	0.023234	0.999864	1	316	2	32833	phloem sucrose loading	BP	0.57658	AT4G32770
GO:0010028	0.023234	0.999864	1	316	2	32833	xanthophyll cycle	BP	0.57658	AT4G00370
GO:0010475	0.023234	0.999864	1	316	2	32833	galactose-1-phosphate guanylyltransferase (GDP) activity	MF	0.57658	AT4G26850
GO:0080047	0.023234	0.999864	1	316	2	32833	GDP-L-galactose phosphorylase activity	MF	0.57658	AT4G26850
GO:0080048	0.023234	0.999864	1	316	2	32833	GDP-D-glucose phosphorylase activity	MF	0.57658	AT4G26850
GO:0016041	0.023234	0.999864	1	316	2	32833	glutamate synthase (ferredoxin) activity	MF	0.57658	AT5G04140
GO:0016643	0.023234	0.999864	1	316	2	32833	oxidoreductase activity, acting on the CH-NH2 group of donors, iron-sulfur protein as acceptor	MF	0.57658	AT5G04140
GO:0061024	0.023688	0.992316	7	316	251	32833	membrane organization	BP	0.5853	AT1G50250,AT5G58770,AT3G21520,AT1G44575,AT1G06430,AT1G74730,AT5G08050
GO:0007623	0.023697	0.9941	5	316	143	32833	circadian rhythm	BP	0.5853	AT5G56860,AT5G11260,AT5G64940,AT2G16365,AT4G26150
GO:0034622	0.023859	0.989075	13	316	645	32833	cellular protein-containing complex assembly	BP	0.58793	AT4G18810,AT5G56090,AT5G24120,AT4G35250,AT5G51110,AT1G79040,AT1G67090,AT3G47650,AT1G71500,AT1G55480,AT5G66570,AT4G10340,AT1G34000
GO:0006749	0.024245	0.996546	3	316	57	32833	glutathione metabolic process	BP	0.59604	AT1G59700,AT1G10370,AT2G29450
GO:0043487	0.024309	0.998244	2	316	21	32833	regulation of RNA stability	BP	0.59611	AT3G57190,AT4G34830
GO:0090351	0.024361	0.992896	6	316	194	32833	seedling development	BP	0.59611	AT1G62750,AT5G56860,AT2G36990,AT4G14690,AT3G22840,AT4G26150
GO:0043094	0.024649	0.995003	4	316	101	32833	cellular metabolic compound salvage	BP	0.60146	AT3G08860,AT1G67090,AT1G68010,AT5G04140
GO:0004222	0.024694	0.996464	3	316	54	32833	metalloendopeptidase activity	MF	0.60146	AT1G50250,AT2G21960,AT1G06430
GO:0019840	0.024981	0.998157	2	316	23	32833	isoprenoid binding	MF	0.60706	AT5G45870,AT1G44575
GO:0046889	0.025581	0.998095	2	316	22	32833	positive regulation of lipid biosynthetic process	BP	0.6202	AT5G47110,AT4G17600
GO:0045454	0.025898	0.993394	5	316	155	32833	cell redox homeostasis	BP	0.62643	AT3G26060,AT1G67740,AT1G76080,AT3G02730,AT1G64500
GO:0050662	0.025969	0.988866	11	316	487	32833	coenzyme binding	MF	0.62672	AT3G08860,AT1G68010,AT3G26650,AT5G24160,AT5G53970,AT1G42970,AT1G12370,AT5G08640,AT4G37760,AT2G34810,AT5G35790
GO:0004364	0.02614	0.996164	3	316	59	32833	glutathione transferase activity	MF	0.62939	AT1G59700,AT1G10370,AT2G29450
GO:0010187	0.026246	0.998018	2	316	22	32833	negative regulation of seed germination	BP	0.6305	AT5G56860,AT4G26150
GO:0042447	0.026469	0.997993	2	316	22	32833	hormone catabolic process	BP	0.63442	AT5G48880,AT1G78440
GO:0010030	0.028146	0.997787	2	316	23	32833	positive regulation of seed germination	BP	0.67307	AT3G22840,AT4G14690
GO:0010242	0.028815	0.999721	1	316	3	32833	oxygen evolving activity	MF	0.6875	AT5G66570
GO:0042803	0.02928	0.991092	6	316	204	32833	protein homodimerization activity	MF	0.69702	AT5G45870,AT1G68010,AT3G26650,AT5G54770,AT1G32060,AT1G45474
GO:0009414	0.029907	0.988167	9	316	384	32833	response to water deprivation	BP	0.709	AT1G33560,AT1G10370,AT1G69310,AT5G15970,AT2G26740,AT4G04330,AT2G05620,AT1G76080,AT1G68010
GO:0048511	0.029942	0.992072	5	316	152	32833	rhythmic process	BP	0.709	AT5G56860,AT5G11260,AT5G64940,AT2G16365,AT4G26150
GO:0030093	0.029985	0.999697	1	316	3	32833	chloroplast photosystem I	CC	0.709	AT1G55670
GO:0033178	0.030457	0.997488	2	316	25	32833	proton-transporting two-sector ATPase complex, catalytic domain	CC	0.7175	AT4G09650,AT4G04640
GO:0006066	0.030481	0.991893	5	316	151	32833	alcohol metabolic process	BP	0.7175	AT1G54570,AT5G58770,AT5G47110,AT5G51110,AT4G17600
GO:0045158	0.031156	0.999592	1	316	6	32833	electron transporter, transferring electrons within cytochrome b6/f complex of photosystem II activity	MF	0.73174	AT4G03280
GO:0044183	0.031395	0.997368	2	316	25	32833	protein binding involved in protein folding	MF	0.7348	AT3G47650,AT4G04330
GO:0009937	0.031425	0.997371	2	316	24	32833	regulation of gibberellic acid mediated signaling pathway	BP	0.7348	AT5G56860,AT4G26150
GO:0006729	0.03174	0.99966	1	316	3	32833	tetrahydrobiopterin biosynthetic process	BP	0.73803	AT5G51110
GO:0046146	0.03174	0.99966	1	316	3	32833	tetrahydrobiopterin metabolic process	BP	0.73803	AT5G51110
GO:0031328	0.031774	0.984866	13	316	656	32833	positive regulation of cellular biosynthetic process	BP	0.73803	AT2G47460,AT5G56860,AT5G47110,AT2G16365,AT5G24120,AT4G18020,AT5G27810,AT5G08050,AT4G26150,AT2G36990,AT2G28700,AT3G56290,AT4G17600
GO:0010270	0.032193	0.999651	1	316	3	32833	photosystem II oxygen evolving complex assembly	BP	0.74353	AT1G79040
GO:0007568	0.032195	0.99131	5	316	154	32833	aging	BP	0.74353	AT5G56860,AT5G64940,AT3G21520,AT2G39730,AT4G26150
GO:0042550	0.032223	0.99965	1	316	3	32833	photosystem I stabilization	BP	0.74353	AT1G55670
GO:0045834	0.032659	0.997204	2	316	25	32833	positive regulation of lipid metabolic process	BP	0.75193	AT5G47110,AT4G17600
GO:0031537	0.032794	0.997186	2	316	25	32833	regulation of anthocyanin metabolic process	BP	0.7534	AT5G11260,AT5G13930
GO:0043555	0.033347	0.999625	1	316	3	32833	regulation of translation in response to stress	BP	0.76445	AT5G02160
GO:0009415	0.033569	0.986444	9	316	392	32833	response to water	BP	0.76591	AT1G33560,AT1G10370,AT1G69310,AT5G15970,AT2G26740,AT4G04330,AT2G05620,AT1G76080,AT1G68010
GO:0035671	0.033863	0.999613	1	316	3	32833	enone reductase activity	MF	0.76591	AT1G23740
GO:0019144	0.034073	0.999608	1	316	3	32833	ADP-sugar diphosphatase activity	MF	0.76591	AT2G29630
GO:0080041	0.034073	0.999608	1	316	3	32833	ADP-ribose pyrophosphohydrolase activity	MF	0.76591	AT2G29630
GO:0009544	0.034245	0.999604	1	316	3	32833	chloroplast ATP synthase complex	CC	0.76591	AT4G04640
GO:0046857	0.0343	0.999603	1	316	3	32833	oxidoreductase activity, acting on other nitrogenous compounds as donors, with NAD or NADP as acceptor	MF	0.76591	AT1G71500
GO:0051346	0.034313	0.994377	3	316	73	32833	negative regulation of hydrolase activity	BP	0.76591	AT2G38870,AT5G45870,AT3G17040
GO:0010035	0.03434	0.98136	18	316	997	32833	response to inorganic substance	BP	0.76591	AT1G33560,AT1G10370,AT1G69310,AT3G16350,AT5G15970,AT4G04330,AT1G20340,AT2G16385,AT5G23120,AT5G64940,AT2G26740,AT1G42970,AT4G26150,AT2G05620,AT5G46350,AT5G16970,AT1G76080,AT1G68010
GO:0004301	0.034392	0.999601	1	316	3	32833	epoxide hydrolase activity	MF	0.76591	AT2G26740
GO:0016803	0.034392	0.999601	1	316	3	32833	ether hydrolase activity	MF	0.76591	AT2G26740
GO:1900386	0.034491	0.999599	1	316	3	32833	positive regulation of flavonol biosynthetic process	BP	0.76591	AT2G47460
GO:0005488	0.034502	0.973303	174	316	14124	32833	binding	MF	0.76591	AT5G11260,AT4G05180,AT1G25440,AT5G62210,AT1G75690,AT3G17040,AT5G45870,AT2G36080,AT1G53090,AT2G44920,AT2G16385,AT3G17609,AT2G05620,AT5G46350,AT5G02160,AT4G37150,AT2G06520,AT1G23740,AT5G57180,AT3G47030,AT1G52100,AT4G37310,AT1G50250,AT4G23260,AT4G25050,AT1G20020,AT4G34190,AT4G21280,AT5G24850,AT3G44880,AT2G02950,AT1G58848,AT4G28660,AT4G17600,AT1G11330,AT5G51010,AT2G20260,AT2G28605,AT4G26850,AT5G53970…
GO:0009650	0.034524	0.999598	1	316	3	32833	UV protection	BP	0.76591	AT1G12370
GO:0010124	0.034648	0.999595	1	316	3	32833	phenylacetate catabolic process	BP	0.76591	AT5G48880
GO:0015930	0.034649	0.999595	1	316	3	32833	glutamate synthase activity	MF	0.76591	AT5G04140
GO:0042299	0.034649	0.999595	1	316	3	32833	lupeol synthase activity	MF	0.76591	AT1G78970
GO:0097054	0.034649	0.999595	1	316	3	32833	L-glutamate biosynthetic process	BP	0.76591	AT5G04140
GO:0009962	0.035314	0.996838	2	316	26	32833	regulation of flavonoid biosynthetic process	BP	0.77898	AT2G47460,AT5G13930
GO:0070069	0.035576	0.996767	2	316	32	32833	cytochrome complex	CC	0.78312	AT2G26500,AT4G03280
GO:0016757	0.035813	0.982656	13	316	641	32833	transferase activity, transferring glycosyl groups	MF	0.7867	AT2G36870,AT4G15490,AT4G27560,AT4G26850,AT5G17050,AT5G17040,AT4G37800,AT3G21560,AT4G15480,AT2G22590,AT2G16890,AT1G30530,AT5G54770
GO:0043207	0.036084	0.979625	20	316	1274	32833	response to external biotic stimulus	BP	0.78936	AT4G37150,AT4G09650,AT5G66570,AT1G33560,AT1G32060,AT4G26850,AT4G12480,AT2G43530,AT2G39730,AT4G23260,AT4G25050,AT1G20020,AT4G01050,AT2G37660,AT4G03280,AT2G38870,AT5G46350,AT4G12470,AT3G44880,AT1G06680
GO:0051707	0.036084	0.979625	20	316	1274	32833	response to other organism	BP	0.78936	AT4G37150,AT4G09650,AT5G66570,AT1G33560,AT1G32060,AT4G26850,AT4G12480,AT2G43530,AT2G39730,AT4G23260,AT4G25050,AT1G20020,AT4G01050,AT2G37660,AT4G03280,AT2G38870,AT5G46350,AT4G12470,AT3G44880,AT1G06680
GO:0046933	0.036898	0.996591	2	316	30	32833	proton-transporting ATP synthase activity, rotational mechanism	MF	0.80549	AT4G09650,AT4G04640
GO:0009527	0.037273	0.993709	3	316	66	32833	plastid outer membrane	CC	0.81031	AT4G12480,AT4G12470,AT4G27440
GO:0009707	0.037273	0.993709	3	316	66	32833	chloroplast outer membrane	CC	0.81031	AT4G12480,AT4G12470,AT4G27440
GO:0071704	0.037485	0.970911	147	316	11727	32833	organic substance metabolic process	BP	0.81324	AT5G11260,AT1G25440,AT1G75690,AT3G17040,AT5G45870,AT3G51820,AT2G36080,AT1G53090,AT5G08050,AT5G46350,AT5G02160,AT4G37150,AT5G57180,AT4G18020,AT4G37310,AT1G50250,AT1G13610,AT4G23260,AT4G25050,AT1G54780,AT5G10100,AT5G24850,AT3G44880,AT3G17609,AT4G17600,AT1G11330,AT2G36870,AT4G26850,AT5G53970,AT1G20340,AT2G29630,AT1G55480,AT4G26150,AT1G78970,AT5G48880,AT2G47460,AT3G56940,AT4G04640,AT4G35250,AT3G21560…
GO:0009891	0.037651	0.981632	13	316	672	32833	positive regulation of biosynthetic process	BP	0.81515	AT2G47460,AT5G56860,AT5G47110,AT2G16365,AT5G24120,AT4G18020,AT5G27810,AT5G08050,AT4G26150,AT2G36990,AT2G28700,AT3G56290,AT4G17600
GO:0006662	0.038118	0.99641	2	316	31	32833	glycerol ether metabolic process	BP	0.82358	AT1G76080,AT3G02730
GO:0062013	0.038581	0.996368	2	316	27	32833	positive regulation of small molecule metabolic process	BP	0.83187	AT5G47110,AT4G17600
GO:0009607	0.039928	0.977202	20	316	1287	32833	response to biotic stimulus	BP	0.85915	AT4G37150,AT4G09650,AT5G66570,AT1G33560,AT1G32060,AT4G26850,AT4G12480,AT2G43530,AT2G39730,AT4G23260,AT4G25050,AT1G20020,AT4G01050,AT2G37660,AT4G03280,AT2G38870,AT5G46350,AT4G12470,AT3G44880,AT1G06680
GO:0051119	0.041025	0.992812	3	316	66	32833	sugar transmembrane transporter activity	MF	0.88095	AT4G04750,AT2G18480,AT4G00370
GO:0043167	0.042387	0.968025	87	316	6495	32833	ion binding	MF	0.90834	AT5G45870,AT4G05180,AT1G25440,AT1G75690,AT4G21280,AT1G23740,AT4G37310,AT1G50250,AT4G23260,AT4G34190,AT5G24850,AT3G44880,AT1G58848,AT4G17600,AT1G11330,AT5G51010,AT2G28605,AT5G53970,AT1G44575,AT2G29630,AT1G77090,AT4G26150,AT3G56940,AT1G20340,AT1G06680,AT3G47650,AT2G34810,AT1G23010,AT1G78440,AT5G43630,AT2G39730,AT4G03280,AT2G29450,AT2G21960,AT1G76730,AT1G62750,AT2G16740,AT1G67740,AT2G37660,AT1G32060…
GO:0016054	0.042862	0.987505	5	316	166	32833	organic acid catabolic process	BP	0.91479	AT5G48880,AT2G35370,AT1G32470,AT5G53970,AT1G78440
GO:0046395	0.042862	0.987505	5	316	166	32833	carboxylic acid catabolic process	BP	0.91479	AT5G48880,AT2G35370,AT1G32470,AT5G53970,AT1G78440
GO:0009682	0.043554	0.995604	2	316	29	32833	induced systemic resistance	BP	0.92582	AT4G12480,AT4G12470
GO:0006952	0.044195	0.973466	23	316	1533	32833	defense response	BP	0.92582	AT3G61220,AT1G06680,AT4G03280,AT5G46350,AT4G37150,AT4G32770,AT5G66570,AT2G39730,AT4G23260,AT4G25050,AT1G20020,AT4G01050,AT4G12480,AT4G09650,AT1G33560,AT2G37660,AT3G44880,AT1G32060,AT1G58848,AT2G38870,AT4G26850,AT2G43530,AT4G12470
GO:0042060	0.044474	0.999247	1	316	4	32833	wound healing	BP	0.92582	AT5G50100
GO:0009769	0.044482	0.999246	1	316	4	32833	photosynthesis, light harvesting in photosystem II	BP	0.92582	AT5G54270
GO:0048255	0.044666	0.99924	1	316	4	32833	mRNA stabilization	BP	0.92582	AT4G34830
GO:1902373	0.044666	0.99924	1	316	4	32833	negative regulation of mRNA catabolic process	BP	0.92582	AT4G34830
GO:0008905	0.044873	0.999233	1	316	4	32833	mannose-phosphate guanylyltransferase activity	MF	0.92582	AT4G26850
GO:1905157	0.044899	0.999232	1	316	4	32833	positive regulation of photosynthesis	BP	0.92582	AT4G04850
GO:1901031	0.04492	0.999231	1	316	4	32833	regulation of response to reactive oxygen species	BP	0.92582	AT5G64940
GO:0008200	0.044949	0.999122	1	316	7	32833	ion channel inhibitor activity	MF	0.92582	AT2G43530
GO:0016248	0.044949	0.999122	1	316	7	32833	channel inhibitor activity	MF	0.92582	AT2G43530
GO:0099106	0.044949	0.999122	1	316	7	32833	ion channel regulator activity	MF	0.92582	AT2G43530
GO:0009845	0.045242	0.986615	5	316	169	32833	seed germination	BP	0.92582	AT1G62750,AT5G56860,AT3G22840,AT4G14690,AT4G26150
GO:1901004	0.045298	0.999218	1	316	4	32833	ubiquinone-6 metabolic process	BP	0.92582	AT5G15910
GO:1901006	0.045298	0.999218	1	316	4	32833	ubiquinone-6 biosynthetic process	BP	0.92582	AT5G15910
GO:0046872	0.045493	0.967668	52	316	3676	32833	metal ion binding	MF	0.92582	AT5G56860,AT4G05180,AT1G25440,AT5G20220,AT4G39510,AT1G75690,AT4G21280,AT5G07990,AT1G06430,AT1G06680,AT3G47650,AT1G23010,AT3G56940,AT3G52340,AT1G53670,AT1G23740,AT1G78440,AT1G67090,AT5G54270,AT5G43630,AT4G37310,AT1G50250,AT1G61520,AT4G03280,AT5G54770,AT3G54890,AT5G17170,AT1G67740,AT2G37660,AT3G20110,AT3G63540,AT3G44880,AT5G08640,AT3G21720,AT4G15530,AT2G24820,AT3G61470,AT5G51010,AT2G28605,AT1G31800…
GO:0035461	0.045632	0.999206	1	316	4	32833	vitamin transmembrane transport	BP	0.92582	AT4G00370
GO:0018904	0.045781	0.995215	2	316	34	32833	ether metabolic process	BP	0.92582	AT1G76080,AT3G02730
GO:0004324	0.045826	0.9992	1	316	4	32833	ferredoxin-NADP+ reductase activity	MF	0.92582	AT1G20020
GO:0010007	0.045897	0.999197	1	316	4	32833	magnesium chelatase complex	CC	0.92582	AT5G13630
GO:0050307	0.045925	0.999196	1	316	4	32833	sucrose-phosphate phosphatase activity	MF	0.92582	AT3G52340
GO:0042178	0.045929	0.999196	1	316	4	32833	xenobiotic catabolic process	BP	0.92582	AT5G48880
GO:0004645	0.04593	0.999196	1	316	4	32833	phosphorylase activity	MF	0.92582	AT4G26850
GO:0016207	0.04593	0.999196	1	316	4	32833	4-coumarate-CoA ligase activity	MF	0.92582	AT1G65060
GO:0016781	0.04593	0.999196	1	316	4	32833	phosphotransferase activity, paired acceptors	MF	0.92582	AT4G15530
GO:0050815	0.04593	0.999196	1	316	4	32833	phosphoserine residue binding	MF	0.92582	AT5G43630
GO:0099122	0.04593	0.999196	1	316	4	32833	RNA polymerase II C-terminal domain binding	MF	0.92582	AT5G43630
GO:1990269	0.04593	0.999196	1	316	4	32833	RNA polymerase II C-terminal domain phosphoserine binding	MF	0.92582	AT5G43630
GO:0006537	0.04593	0.999196	1	316	4	32833	glutamate biosynthetic process	BP	0.92582	AT5G04140
GO:0031324	0.047021	0.977863	11	316	563	32833	negative regulation of cellular metabolic process	BP	0.94599	AT5G45870,AT5G66570,AT5G02160,AT4G34830,AT1G50250,AT3G17040,AT1G67740,AT1G20340,AT1G06430,AT2G36080,AT2G38870
GO:0016616	0.047231	0.985861	5	316	171	32833	oxidoreductase activity, acting on the CH-OH group of donors, NAD or NADP as acceptor	MF	0.94841	AT3G61220,AT5G35790,AT1G68010,AT2G23910,AT2G24190
GO:2000242	0.048248	0.990963	3	316	74	32833	negative regulation of reproductive process	BP	0.96523	AT5G56860,AT2G28700,AT4G26150
GO:0009744	0.048252	0.990965	3	316	73	32833	response to sucrose	BP	0.96523	AT5G04140,AT1G42970,AT3G26650
GO:0043169	0.048404	0.965452	52	316	3691	32833	cation binding	MF	0.96642	AT5G56860,AT4G05180,AT1G25440,AT5G20220,AT4G39510,AT1G75690,AT4G21280,AT5G07990,AT1G06430,AT1G06680,AT3G47650,AT1G23010,AT3G56940,AT3G52340,AT1G53670,AT1G23740,AT1G78440,AT1G67090,AT5G54270,AT5G43630,AT4G37310,AT1G50250,AT1G61520,AT4G03280,AT5G54770,AT3G54890,AT5G17170,AT1G67740,AT2G37660,AT3G20110,AT3G63540,AT3G44880,AT5G08640,AT3G21720,AT4G15530,AT2G24820,AT3G61470,AT5G51010,AT2G28605,AT1G31800…
GO:1901700	0.048661	0.969048	28	316	1783	32833	response to oxygen-containing compound	BP	0.96972	AT5G56860,AT5G11260,AT1G10370,AT3G16350,AT4G04330,AT5G45870,AT5G64940,AT2G34810,AT2G05620,AT5G46350,AT1G69310,AT2G39730,AT4G37760,AT4G12480,AT5G13930,AT1G33560,AT1G42970,AT2G26740,AT5G04140,AT1G76080,AT1G68010,AT1G02340,AT3G26650,AT4G26850,AT5G51110,AT4G26150,AT5G15970,AT5G54270
GO:0031323	0.051143	0.963919	47	316	3340	32833	regulation of cellular metabolic process	BP	1	AT5G56860,AT5G11260,AT2G30570,AT1G25440,AT4G34830,AT3G16350,AT3G17040,AT5G45870,AT1G06430,AT2G36080,AT5G08050,AT5G46350,AT3G57190,AT5G57180,AT5G02160,AT2G16365,AT1G69310,AT4G18020,AT5G43630,AT1G50250,AT1G71500,AT1G55670,AT2G28700,AT4G04850,AT2G47460,AT5G47110,AT5G23000,AT1G67740,AT3G54990,AT4G08150,AT5G04140,AT3G17609,AT5G66570,AT3G56290,AT3G04420,AT4G17600,AT2G36990,AT1G02340,AT5G27810,AT2G38870…
GO:0009718	0.051566	0.994263	2	316	32	32833	anthocyanin-containing compound biosynthetic process	BP	1	AT3G21560,AT5G13930
GO:0019747	0.051588	0.994259	2	316	32	32833	regulation of isoprenoid metabolic process	BP	1	AT5G47110,AT4G17600
GO:0034285	0.051717	0.99004	3	316	75	32833	response to disaccharide	BP	1	AT5G04140,AT1G42970,AT3G26650
GO:0042364	0.051909	0.989992	3	316	74	32833	water-soluble vitamin biosynthetic process	BP	1	AT2G29630,AT4G26850,AT5G54770
GO:0016618	0.052797	0.998864	1	316	5	32833	hydroxypyruvate reductase activity	MF	1	AT1G68010
GO:0009958	0.052917	0.99402	2	316	33	32833	positive gravitropism	BP	1	AT5G11260,AT2G02950
GO:0016762	0.053311	0.993951	2	316	33	32833	xyloglucan:xyloglucosyl transferase activity	MF	1	AT2G36870,AT4G37800
GO:0016984	0.054211	0.998802	1	316	5	32833	ribulose-bisphosphate carboxylase activity	MF	1	AT1G67090
GO:0009740	0.055029	0.989121	3	316	80	32833	gibberellic acid mediated signaling pathway	BP	1	AT5G56860,AT5G11260,AT4G26150
GO:0046914	0.055201	0.966876	21	316	1288	32833	transition metal ion binding	MF	1	AT5G56860,AT5G07990,AT5G54770,AT1G23740,AT1G25440,AT5G20220,AT5G51010,AT1G67090,AT1G67740,AT5G43630,AT4G37310,AT1G31800,AT1G20340,AT3G20110,AT2G37660,AT4G39510,AT4G26150,AT1G23010,AT1G66540,AT1G06430,AT5G17170
GO:0080148	0.05539	0.998749	1	316	5	32833	negative regulation of response to water deprivation	BP	1	AT1G10370
GO:1900384	0.055941	0.998723	1	316	5	32833	regulation of flavonol biosynthetic process	BP	1	AT2G47460
GO:0016247	0.05611	0.998597	1	316	8	32833	channel regulator activity	MF	1	AT2G43530
GO:0052634	0.056181	0.998712	1	316	5	32833	C-19 gibberellin 2-beta-dioxygenase activity	MF	1	AT1G78440
GO:0003959	0.056306	0.998653	1	316	6	32833	NADPH dehydrogenase activity	MF	1	AT1G03630
GO:0009627	0.056474	0.988723	3	316	79	32833	systemic acquired resistance	BP	1	AT4G37150,AT4G12470,AT4G25050
GO:0009852	0.056735	0.998686	1	316	5	32833	auxin catabolic process	BP	1	AT5G48880
GO:0016801	0.05683	0.998682	1	316	5	32833	hydrolase activity, acting on ether bonds	MF	1	AT2G26740
GO:0010476	0.056847	0.988612	3	316	81	32833	gibberellin mediated signaling pathway	BP	1	AT5G56860,AT5G11260,AT4G26150
GO:0045309	0.05695	0.998676	1	316	5	32833	protein phosphorylated amino acid binding	MF	1	AT5G43630
GO:0051219	0.05695	0.998676	1	316	5	32833	phosphoprotein binding	MF	1	AT5G43630
GO:0016731	0.056977	0.998675	1	316	5	32833	oxidoreductase activity, acting on iron-sulfur proteins as donors, NAD or NADP as acceptor	MF	1	AT1G20020
GO:0006572	0.057003	0.998674	1	316	5	32833	tyrosine catabolic process	BP	1	AT5G53970
GO:0016851	0.057047	0.998672	1	316	5	32833	magnesium chelatase activity	MF	1	AT5G13630
GO:0051002	0.057047	0.998672	1	316	5	32833	ligase activity, forming nitrogen-metal bonds	MF	1	AT5G13630
GO:0051003	0.057047	0.998672	1	316	5	32833	ligase activity, forming nitrogen-metal bonds, forming coordination complexes	MF	1	AT5G13630
GO:0004838	0.057058	0.998671	1	316	5	32833	L-tyrosine:2-oxoglutarate aminotransferase activity	MF	1	AT5G53970
GO:0070547	0.057058	0.998671	1	316	5	32833	L-tyrosine aminotransferase activity	MF	1	AT5G53970
GO:0003988	0.057075	0.99867	1	316	5	32833	acetyl-CoA C-acyltransferase activity	MF	1	AT5G48880
GO:0006805	0.057079	0.99867	1	316	5	32833	xenobiotic metabolic process	BP	1	AT5G48880
GO:0006290	0.05708	0.99867	1	316	5	32833	pyrimidine dimer repair	BP	1	AT1G12370
GO:0016043	0.057723	0.958914	47	316	3337	32833	cellular component organization	BP	1	AT5G56860,AT5G56090,AT1G79040,AT3G17040,AT3G21520,AT1G06430,AT3G47650,AT1G68590,AT5G08050,AT3G57190,AT1G34000,AT1G26770,AT2G16365,AT5G24120,AT1G67090,AT3G56290,AT5G43630,AT1G50250,AT1G74730,AT2G16385,AT4G23496,AT1G71500,AT5G17780,AT5G23120,AT4G04850,AT1G62750,AT1G65060,AT3G54990,AT4G37800,AT4G18810,AT5G58770,AT5G66570,AT1G64500,AT4G28740,AT2G36870,AT2G36990,AT3G26650,AT4G35250,AT5G51110,AT4G26850…
GO:0002376	0.057883	0.974176	9	316	434	32833	immune system process	BP	1	AT1G11330,AT4G37150,AT1G33560,AT3G44880,AT4G25050,AT1G20020,AT4G12480,AT5G46350,AT4G12470
GO:1902600	0.058238	0.979119	6	316	243	32833	proton transmembrane transport	BP	1	AT5G56090,AT2G18480,AT4G04640,AT4G04750,AT4G09650,AT4G04850
GO:0004176	0.058659	0.992965	2	316	35	32833	ATP-dependent peptidase activity	MF	1	AT1G50250,AT1G06430
GO:0034219	0.059763	0.987799	3	316	77	32833	carbohydrate transmembrane transport	BP	1	AT4G04750,AT2G18480,AT4G00370
GO:0045259	0.05978	0.992717	2	316	40	32833	proton-transporting ATP synthase complex	CC	1	AT4G09650,AT4G04640
GO:0016840	0.060312	0.992654	2	316	35	32833	carbon-nitrogen lyase activity	MF	1	AT3G57020,AT5G22020
GO:0016109	0.061268	0.992472	2	316	35	32833	tetraterpenoid biosynthetic process	BP	1	AT1G31800,AT5G57030
GO:0016117	0.061268	0.992472	2	316	35	32833	carotenoid biosynthetic process	BP	1	AT1G31800,AT5G57030
GO:0071370	0.061412	0.9873	3	316	84	32833	cellular response to gibberellin stimulus	BP	1	AT5G56860,AT5G11260,AT4G26150
GO:0009753	0.06164	0.977589	6	316	245	32833	response to jasmonic acid	BP	1	AT3G16350,AT4G26850,AT2G39730,AT4G37760,AT5G13930,AT2G34810
GO:0051716	0.0623	0.9557	45	316	3209	32833	cellular response to stimulus	BP	1	AT5G48880,AT5G56860,AT5G11260,AT1G53090,AT5G02160,AT5G54770,AT5G45870,AT5G16530,AT3G57640,AT1G12370,AT5G64940,AT3G26060,AT2G05620,AT5G46350,AT1G53670,AT2G37970,AT5G24120,AT4G18020,AT2G37240,AT5G43630,AT2G16385,AT5G65870,AT1G13670,AT4G34190,AT1G33560,AT5G24850,AT3G54990,AT5G57345,AT3G15354,AT2G02950,AT3G44450,AT3G17609,AT1G02340,AT3G08860,AT2G36990,AT1G68010,AT4G26850,AT4G26150,AT3G52740,AT5G65840…
GO:0046351	0.062649	0.992206	2	316	35	32833	disaccharide biosynthetic process	BP	1	AT3G52340,AT5G10100
GO:0010447	0.062725	0.998324	1	316	6	32833	response to acidic pH	BP	1	AT2G16385
GO:0019203	0.06366	0.992001	2	316	36	32833	carbohydrate phosphatase activity	MF	1	AT3G52340,AT5G10100
GO:0009893	0.063985	0.963848	16	316	946	32833	positive regulation of metabolic process	BP	1	AT2G47460,AT5G56860,AT5G11260,AT5G47110,AT2G16365,AT5G24120,AT4G18020,AT4G34830,AT5G27810,AT5G08050,AT4G26150,AT2G36990,AT2G28700,AT3G56290,AT4G04850,AT4G17600
GO:0019318	0.064122	0.982369	4	316	129	32833	hexose metabolic process	BP	1	AT4G26850,AT5G35790,AT1G42970,AT3G26650
GO:0050661	0.064566	0.986389	3	316	80	32833	NADP binding	MF	1	AT5G35790,AT1G42970,AT3G26650
GO:0034311	0.065292	0.998183	1	316	6	32833	diol metabolic process	BP	1	AT5G51110
GO:0034312	0.065292	0.998183	1	316	6	32833	diol biosynthetic process	BP	1	AT5G51110
GO:0042343	0.065905	0.991557	2	316	36	32833	indole glucosinolate metabolic process	BP	1	AT1G66540,AT4G37310
GO:0042406	0.066296	0.998126	1	316	6	32833	extrinsic component of endoplasmic reticulum membrane	CC	1	AT3G55120
GO:0033273	0.066419	0.998118	1	316	6	32833	response to vitamin	BP	1	AT2G29630
GO:0051287	0.066486	0.98581	3	316	82	32833	NAD binding	MF	1	AT1G68010,AT1G42970,AT3G26650
GO:0031539	0.066514	0.998113	1	316	6	32833	positive regulation of anthocyanin metabolic process	BP	1	AT5G11260
GO:1903312	0.066866	0.998093	1	316	6	32833	negative regulation of mRNA metabolic process	BP	1	AT4G34830
GO:0032790	0.067	0.998085	1	316	6	32833	ribosome disassembly	BP	1	AT1G62750
GO:0009814	0.067095	0.977842	5	316	193	32833	defense response, incompatible interaction	BP	1	AT1G20020,AT4G37150,AT4G12470,AT3G44880,AT4G25050
GO:0015173	0.067128	0.998078	1	316	6	32833	aromatic amino acid transmembrane transporter activity	MF	1	AT5G19500
GO:0006739	0.067287	0.99127	2	316	37	32833	NADP metabolic process	BP	1	AT1G55670,AT5G35790
GO:0016661	0.067727	0.998043	1	316	6	32833	oxidoreductase activity, acting on other nitrogenous compounds as donors	MF	1	AT1G71500
GO:0009509	0.067783	0.998039	1	316	6	32833	chromoplast	CC	1	AT1G55480
GO:0010236	0.06782	0.998037	1	316	6	32833	plastoquinone biosynthetic process	BP	1	AT1G60600
GO:0006629	0.067908	0.959364	19	316	1141	32833	lipid metabolic process	BP	1	AT5G48880,AT3G11210,AT4G32770,AT5G47110,AT1G78440,AT5G16010,AT5G24160,AT4G27030,AT1G31800,AT5G57030,AT4G37760,AT4G25050,AT5G64940,AT1G73650,AT4G00370,AT1G54570,AT5G58770,AT4G17600,AT1G78970
GO:0016120	0.068062	0.998023	1	316	6	32833	carotene biosynthetic process	BP	1	AT5G57030
GO:0019676	0.068101	0.998021	1	316	6	32833	ammonia assimilation cycle	BP	1	AT5G04140
GO:0004345	0.068101	0.998021	1	316	6	32833	glucose-6-phosphate dehydrogenase activity	MF	1	AT5G35790
GO:0008453	0.068101	0.998021	1	316	6	32833	alanine-glyoxylate transaminase activity	MF	1	AT3G08860
GO:0110126	0.068101	0.998021	1	316	6	32833	phloem loading	BP	1	AT4G32770
GO:0048580	0.06965	0.969525	8	316	386	32833	regulation of post-embryonic development	BP	1	AT5G56860,AT5G11260,AT2G16365,AT4G14690,AT3G22840,AT4G26150,AT3G17609,AT2G28700
GO:0015985	0.070148	0.990641	2	316	42	32833	energy coupled proton transport, down electrochemical gradient	BP	1	AT4G09650,AT4G04640
GO:0015986	0.070148	0.990641	2	316	42	32833	ATP synthesis coupled proton transport	BP	1	AT4G09650,AT4G04640
GO:0016653	0.07115	0.997776	1	316	7	32833	oxidoreductase activity, acting on NAD(P)H, heme protein as acceptor	MF	1	AT5G56090
GO:0016679	0.072721	0.990117	2	316	40	32833	oxidoreductase activity, acting on diphenols and related substances as donors	MF	1	AT1G23010,AT4G03280
GO:0030267	0.074518	0.997557	1	316	7	32833	glyoxylate reductase (NADP) activity	MF	1	AT1G68010
GO:1901606	0.074789	0.983242	3	316	85	32833	alpha-amino acid catabolic process	BP	1	AT2G35370,AT1G32470,AT5G53970
GO:0005509	0.075134	0.971284	6	316	267	32833	calcium ion binding	MF	1	AT3G63540,AT4G05180,AT2G28605,AT4G21280,AT1G06680,AT1G77090
GO:0045547	0.075136	0.997516	1	316	7	32833	dehydrodolichyl diphosphate synthase activity	MF	1	AT5G58770
GO:0009229	0.075494	0.997492	1	316	7	32833	thiamine diphosphate biosynthetic process	BP	1	AT2G29630
GO:0042357	0.075494	0.997492	1	316	7	32833	thiamine diphosphate metabolic process	BP	1	AT2G29630
GO:0045543	0.075579	0.997486	1	316	7	32833	gibberellin 2-beta-dioxygenase activity	MF	1	AT1G78440
GO:0065008	0.076428	0.952966	20	316	1259	32833	regulation of biological quality	BP	1	AT5G48880,AT5G56860,AT1G32470,AT4G37150,AT2G35370,AT4G34830,AT1G78440,AT1G67740,AT1G20340,AT2G16385,AT5G16530,AT5G64940,AT5G13930,AT3G02730,AT1G55670,AT3G26060,AT1G64500,AT3G57190,AT1G76080,AT5G04140
GO:0006767	0.076915	0.982558	3	316	87	32833	water-soluble vitamin metabolic process	BP	1	AT2G29630,AT4G26850,AT5G54770
GO:0016103	0.077501	0.997355	1	316	7	32833	diterpenoid catabolic process	BP	1	AT1G78440
GO:0045487	0.077501	0.997355	1	316	7	32833	gibberellin catabolic process	BP	1	AT1G78440
GO:0009975	0.077669	0.989046	2	316	40	32833	cyclase activity	MF	1	AT4G32770,AT5G57030
GO:0043489	0.077735	0.997339	1	316	7	32833	RNA stabilization	BP	1	AT4G34830
GO:1902369	0.077735	0.997339	1	316	7	32833	negative regulation of RNA catabolic process	BP	1	AT4G34830
GO:0051538	0.07855	0.997282	1	316	7	32833	3 iron, 4 sulfur cluster binding	MF	1	AT5G04140
GO:0090482	0.0787	0.997271	1	316	7	32833	vitamin transmembrane transporter activity	MF	1	AT4G00370
GO:0016593	0.078726	0.997269	1	316	7	32833	Cdc73/Paf1 complex	CC	1	AT5G43630
GO:0060919	0.078889	0.997258	1	316	7	32833	auxin influx	BP	1	AT5G16530
GO:0006097	0.078936	0.997254	1	316	7	32833	glyoxylate cycle	BP	1	AT3G21720
GO:0071466	0.078991	0.99725	1	316	7	32833	cellular response to xenobiotic stimulus	BP	1	AT5G48880
GO:0016701	0.080527	0.988399	2	316	41	32833	oxidoreductase activity, acting on single donors with incorporation of molecular oxygen	MF	1	AT3G44880,AT2G24820
GO:0006955	0.080769	0.963546	8	316	397	32833	immune response	BP	1	AT1G11330,AT4G37150,AT1G33560,AT3G44880,AT4G25050,AT1G20020,AT4G12480,AT4G12470
GO:0080050	0.081301	0.988214	2	316	42	32833	regulation of seed development	BP	1	AT5G56860,AT4G26150
GO:0061631	0.081774	0.98808	2	316	45	32833	ubiquitin conjugating enzyme activity	MF	1	AT3G08700,AT2G16740
GO:0015144	0.081959	0.980918	3	316	88	32833	carbohydrate transmembrane transporter activity	MF	1	AT4G04750,AT2G18480,AT4G00370
GO:0019222	0.082495	0.939305	49	316	3628	32833	regulation of metabolic process	BP	1	AT5G56860,AT5G11260,AT2G30570,AT1G25440,AT4G34830,AT3G16350,AT3G17040,AT5G45870,AT1G06430,AT2G36080,AT5G08050,AT5G46350,AT3G57190,AT5G57180,AT5G02160,AT2G16365,AT1G69310,AT4G18020,AT5G43630,AT1G50250,AT5G13930,AT1G71500,AT1G55670,AT2G28700,AT4G04850,AT2G47460,AT5G47110,AT5G23000,AT1G67740,AT3G54990,AT4G08150,AT5G04140,AT3G17609,AT5G66570,AT3G56290,AT3G04420,AT4G17600,AT2G36990,AT1G02340,AT5G27810…
GO:0006352	0.082661	0.980667	3	316	93	32833	DNA-templated transcription, initiation	BP	1	AT5G43630,AT2G36990,AT5G24120
GO:0001173	0.083962	0.996824	1	316	8	32833	DNA-templated transcriptional start site selection	BP	1	AT5G43630
GO:0009268	0.084464	0.996785	1	316	8	32833	response to pH	BP	1	AT2G16385
GO:0090506	0.084878	0.996753	1	316	8	32833	axillary shoot meristem initiation	BP	1	AT5G23000
GO:0061650	0.085035	0.987318	2	316	46	32833	ubiquitin-like protein conjugating enzyme activity	MF	1	AT3G08700,AT2G16740
GO:0043024	0.08533	0.996718	1	316	8	32833	ribosomal small subunit binding	MF	1	AT4G34730
GO:0051289	0.085448	0.996709	1	316	8	32833	protein homotetramerization	BP	1	AT3G26650
GO:0008237	0.086347	0.979449	3	316	90	32833	metallopeptidase activity	MF	1	AT1G50250,AT2G21960,AT1G06430
GO:1901566	0.086504	0.942186	27	316	1872	32833	organonitrogen compound biosynthetic process	BP	1	AT5G56860,AT5G56090,AT5G02160,AT3G56940,AT3G17040,AT5G54770,AT3G51820,AT1G68590,AT1G03630,AT3G57190,AT4G14690,AT4G09650,AT5G13630,AT1G62750,AT4G04640,AT5G47110,AT5G04140,AT5G58770,AT4G17600,AT4G35250,AT3G22840,AT5G51110,AT1G20340,AT4G27440,AT2G29630,AT1G74470,AT4G26150
GO:0010358	0.087238	0.996567	1	316	8	32833	leaf shaping	BP	1	AT2G45450
GO:0009828	0.087289	0.996563	1	316	8	32833	plant-type cell wall loosening	BP	1	AT1G26770
GO:0016614	0.087468	0.96883	5	316	205	32833	oxidoreductase activity, acting on CH-OH group of donors	MF	1	AT3G61220,AT5G35790,AT1G68010,AT2G23910,AT2G24190
GO:0046487	0.087826	0.99652	1	316	8	32833	glyoxylate metabolic process	BP	1	AT3G21720
GO:0016620	0.087951	0.986658	2	316	43	32833	oxidoreductase activity, acting on the aldehyde or oxo group of donors, NAD or NADP as acceptor	MF	1	AT1G42970,AT3G26650
GO:0042180	0.088173	0.973004	4	316	147	32833	cellular ketone metabolic process	BP	1	AT1G60600,AT5G15910,AT5G57030,AT1G19140
GO:0016829	0.089065	0.95681	9	316	470	32833	lyase activity	MF	1	AT5G24850,AT2G29630,AT1G67090,AT5G51110,AT3G21720,AT3G57020,AT1G12370,AT5G22020,AT1G78970
GO:0010255	0.089294	0.9964	1	316	8	32833	glucose mediated signaling pathway	BP	1	AT5G56860
GO:0051180	0.08946	0.996386	1	316	8	32833	vitamin transport	BP	1	AT4G00370
GO:0080046	0.089714	0.996366	1	316	8	32833	quercetin 4'-O-glucosyltransferase activity	MF	1	AT4G26850
GO:0016126	0.091557	0.985779	2	316	44	32833	sterol biosynthetic process	BP	1	AT5G24160,AT4G37760
GO:0044085	0.093681	0.939547	22	316	1476	32833	cellular component biogenesis	BP	1	AT5G56090,AT5G51110,AT3G47650,AT5G08050,AT1G34000,AT5G66570,AT5G24120,AT1G67090,AT1G79040,AT1G74730,AT1G71500,AT1G65060,AT1G64500,AT4G18810,AT4G37800,AT2G36870,AT2G36990,AT3G26650,AT4G35250,AT4G34730,AT1G55480,AT4G10340
GO:0009063	0.094354	0.97668	3	316	94	32833	cellular amino acid catabolic process	BP	1	AT2G35370,AT1G32470,AT5G53970
GO:0018130	0.095368	0.930073	44	316	3260	32833	heterocycle biosynthetic process	BP	1	AT5G56860,AT5G11260,AT5G56090,AT1G25440,AT5G53970,AT4G04640,AT3G51820,AT2G36080,AT5G08050,AT1G03630,AT5G46350,AT4G14690,AT4G32770,AT2G16365,AT1G69310,AT4G18020,AT5G43630,AT3G16350,AT2G28700,AT4G09650,AT5G13630,AT2G47460,AT5G54770,AT5G23000,AT3G54990,AT4G08150,AT3G17609,AT3G56290,AT3G04420,AT5G47110,AT4G17600,AT2G36990,AT1G02340,AT5G27810,AT5G51110,AT3G22840,AT3G56940,AT5G57180,AT4G27440,AT2G29630…
GO:0042372	0.096196	0.995746	1	316	9	32833	phylloquinone biosynthetic process	BP	1	AT1G60600
GO:0042374	0.096196	0.995746	1	316	9	32833	phylloquinone metabolic process	BP	1	AT1G60600
GO:0000275	0.097499	0.995628	1	316	9	32833	mitochondrial proton-transporting ATP synthase complex, catalytic core F(1)	CC	1	AT4G04640
GO:0044255	0.097821	0.943598	14	316	829	32833	cellular lipid metabolic process	BP	1	AT5G48880,AT4G32770,AT5G47110,AT1G78440,AT4G27030,AT1G31800,AT5G57030,AT4G25050,AT5G64940,AT4G00370,AT1G54570,AT5G58770,AT4G17600,AT1G78970
GO:0032988	0.099335	0.995458	1	316	9	32833	ribonucleoprotein complex disassembly	BP	1	AT1G62750
GO:0009854	0.099512	0.995442	1	316	9	32833	oxidative photosynthetic carbon pathway	BP	1	AT1G68010
GO:0009757	0.099938	0.995402	1	316	9	32833	hexose mediated signaling	BP	1	AT5G56860
GO:0044769	0.10072	0.983407	2	316	51	32833	ATPase activity, coupled to transmembrane movement of ions, rotational mechanism	MF	1	AT4G09650,AT4G04640
GO:0009739	0.10122	0.967484	4	316	161	32833	response to gibberellin	BP	1	AT3G16350,AT5G56860,AT5G11260,AT4G26150
GO:0008643	0.10141	0.967421	4	316	153	32833	carbohydrate transport	BP	1	AT4G04750,AT2G18480,AT4G32770,AT4G00370
GO:0080008	0.10185	0.97399	3	316	97	32833	Cul4-RING E3 ubiquitin ligase complex	CC	1	AT5G52250,AT1G53090,AT5G23730
GO:0008379	0.10203	0.995145	1	316	10	32833	thioredoxin peroxidase activity	MF	1	AT3G26060
GO:0051920	0.10203	0.995145	1	316	10	32833	peroxiredoxin activity	MF	1	AT3G26060
GO:0033554	0.10225	0.937335	17	316	1077	32833	cellular response to stress	BP	1	AT1G33560,AT1G53670,AT5G24850,AT5G64940,AT4G26850,AT5G54770,AT5G02160,AT5G57345,AT1G12370,AT1G68010,AT3G26060,AT1G23010,AT5G46350,AT4G12470,AT4G14690,AT3G22840,AT5G24120
GO:0009629	0.10258	0.97371	3	316	100	32833	response to gravity	BP	1	AT5G11260,AT2G02950,AT5G13930
GO:2000067	0.103	0.99505	1	316	10	32833	regulation of root morphogenesis	BP	1	AT2G16385
GO:0032269	0.10567	0.965526	4	316	171	32833	negative regulation of cellular protein metabolic process	BP	1	AT2G38870,AT5G45870,AT5G02160,AT1G20340
GO:1901362	0.10599	0.921114	46	316	3449	32833	organic cyclic compound biosynthetic process	BP	1	AT5G56860,AT5G11260,AT5G56090,AT1G25440,AT5G53970,AT4G04640,AT3G51820,AT2G36080,AT5G08050,AT1G03630,AT5G46350,AT4G14690,AT4G32770,AT2G16365,AT1G69310,AT4G18020,AT5G24160,AT5G43630,AT4G37760,AT3G16350,AT2G28700,AT4G09650,AT5G13630,AT2G47460,AT5G54770,AT5G23000,AT3G54990,AT4G08150,AT3G17609,AT3G56290,AT3G04420,AT5G47110,AT4G17600,AT2G36990,AT1G02340,AT5G27810,AT5G51110,AT3G22840,AT3G56940,AT5G57180…
GO:0071470	0.10673	0.981838	2	316	49	32833	cellular response to osmotic stress	BP	1	AT5G24120,AT5G57345
GO:0051248	0.10754	0.9647	4	316	172	32833	negative regulation of protein metabolic process	BP	1	AT2G38870,AT5G45870,AT5G02160,AT1G20340
GO:1902882	0.1079	0.994557	1	316	10	32833	regulation of response to oxidative stress	BP	1	AT5G64940
GO:0005355	0.10804	0.981495	2	316	48	32833	glucose transmembrane transporter activity	MF	1	AT4G04750,AT2G18480
GO:0052689	0.10815	0.958949	5	316	226	32833	carboxylic ester hydrolase activity	MF	1	AT5G38520,AT4G37150,AT3G48690,AT4G36530,AT3G48700
GO:0055076	0.10934	0.971193	3	316	104	32833	transition metal ion homeostasis	BP	1	AT5G64940,AT1G20340,AT2G16385
GO:0046471	0.10981	0.994359	1	316	10	32833	phosphatidylglycerol metabolic process	BP	1	AT4G27030
GO:0009963	0.10995	0.994345	1	316	10	32833	positive regulation of flavonoid biosynthetic process	BP	1	AT2G47460
GO:0048226	0.11033	0.994248	1	316	11	32833	Casparian strip	CC	1	AT2G16385
GO:0102360	0.11083	0.994251	1	316	10	32833	daphnetin 3-O-glucosyltransferase activity	MF	1	AT5G17050
GO:0102425	0.11083	0.994251	1	316	10	32833	myricetin 3-O-glucosyltransferase activity	MF	1	AT5G17050
GO:0016408	0.11091	0.994243	1	316	10	32833	C-acyltransferase activity	MF	1	AT5G48880
GO:0030545	0.11095	0.980525	2	316	71	32833	receptor regulator activity	MF	1	AT5G65870,AT2G16385
GO:0048018	0.11095	0.980525	2	316	71	32833	receptor ligand activity	MF	1	AT5G65870,AT2G16385
GO:0015149	0.11172	0.980478	2	316	49	32833	hexose transmembrane transporter activity	MF	1	AT4G04750,AT2G18480
GO:0045036	0.11265	0.980211	2	316	50	32833	protein targeting to chloroplast	BP	1	AT5G57180,AT2G24820
GO:0072596	0.11265	0.980211	2	316	50	32833	establishment of protein localization to chloroplast	BP	1	AT5G57180,AT2G24820
GO:0035304	0.1131	0.980065	2	316	52	32833	regulation of protein dephosphorylation	BP	1	AT5G45870,AT5G66570
GO:0016651	0.11324	0.969677	3	316	114	32833	oxidoreductase activity, acting on NAD(P)H	MF	1	AT5G56090,AT1G03630,AT5G15910
GO:0017148	0.11365	0.979921	2	316	51	32833	negative regulation of translation	BP	1	AT5G02160,AT1G20340
GO:0001067	0.11423	0.94173	9	316	511	32833	regulatory region nucleic acid binding	MF	1	AT2G47460,AT5G56860,AT5G11260,AT1G69310,AT4G18020,AT5G27810,AT5G23000,AT4G26150,AT2G28700
GO:0044212	0.11423	0.94173	9	316	511	32833	transcription regulatory region DNA binding	MF	1	AT2G47460,AT5G56860,AT5G11260,AT1G69310,AT4G18020,AT5G27810,AT5G23000,AT4G26150,AT2G28700
GO:0009743	0.11432	0.961692	4	316	162	32833	response to carbohydrate	BP	1	AT5G56860,AT5G04140,AT1G42970,AT3G26650
GO:0070301	0.11453	0.993792	1	316	11	32833	cellular response to hydrogen peroxide	BP	1	AT5G46350
GO:0008645	0.11553	0.979405	2	316	50	32833	hexose transmembrane transport	BP	1	AT4G04750,AT2G18480
GO:0000036	0.11562	0.99362	1	316	12	32833	acyl carrier activity	MF	1	AT4G25050
GO:0044620	0.11562	0.99362	1	316	12	32833	ACP phosphopantetheine attachment site binding	MF	1	AT4G25050
GO:0051192	0.11562	0.99362	1	316	12	32833	prosthetic group binding	MF	1	AT4G25050
GO:1901564	0.11601	0.908151	76	316	5999	32833	organonitrogen compound metabolic process	BP	1	AT5G56860,AT5G45870,AT1G10370,AT5G56090,AT5G02160,AT1G75690,AT3G17040,AT4G04640,AT5G54770,AT3G51820,AT1G06430,AT3G57640,AT2G34080,AT3G61470,AT4G24350,AT1G68590,AT4G04840,AT1G53090,AT3G56940,AT1G03630,AT1G53670,AT3G57190,AT5G51110,AT4G32770,AT5G66570,AT2G35370,AT5G43630,AT4G37310,AT1G50250,AT1G13610,AT4G23260,AT1G32470,AT2G29450,AT1G54780,AT1G55670,AT4G09650,AT2G21960,AT5G13630,AT1G62750,AT1G59700…
GO:0016853	0.11877	0.948858	6	316	297	32833	isomerase activity	MF	1	AT5G05270,AT4G32770,AT1G75690,AT5G57030,AT3G55120,AT1G78970
GO:0003747	0.12024	0.993143	1	316	11	32833	translation release factor activity	MF	1	AT3G57190
GO:0008079	0.12024	0.993143	1	316	11	32833	translation termination factor activity	MF	1	AT3G57190
GO:0072598	0.1203	0.978019	2	316	52	32833	protein localization to chloroplast	BP	1	AT5G57180,AT2G24820
GO:0070568	0.12033	0.993132	1	316	11	32833	guanylyltransferase activity	MF	1	AT4G26850
GO:0019740	0.12049	0.993113	1	316	11	32833	nitrogen utilization	BP	1	AT5G04140
GO:0034249	0.1205	0.977949	2	316	53	32833	negative regulation of cellular amide metabolic process	BP	1	AT5G02160,AT1G20340
GO:0009817	0.12096	0.977816	2	316	53	32833	defense response to fungus, incompatible interaction	BP	1	AT1G20020,AT4G37150
GO:0047893	0.12123	0.993027	1	316	11	32833	flavonol 3-O-glucosyltransferase activity	MF	1	AT5G17050
GO:0042753	0.12183	0.992899	1	316	12	32833	positive regulation of circadian rhythm	BP	1	AT5G11260
GO:0008121	0.12275	0.99274	1	316	13	32833	ubiquinol-cytochrome-c reductase activity	MF	1	AT4G03280
GO:0016681	0.12275	0.99274	1	316	13	32833	oxidoreductase activity, acting on diphenols and related substances as donors, cytochrome as acceptor	MF	1	AT4G03280
GO:0048581	0.12383	0.965562	3	316	110	32833	negative regulation of post-embryonic development	BP	1	AT5G56860,AT2G28700,AT4G26150
GO:0050660	0.12401	0.957236	4	316	165	32833	flavin adenine dinucleotide binding	MF	1	AT1G12370,AT5G24160,AT4G37760,AT2G34810
GO:0005887	0.12544	0.956567	4	316	166	32833	integral component of plasma membrane	CC	1	AT4G04750,AT2G18480,AT5G19500,AT3G26570
GO:0031325	0.12561	0.924646	14	316	894	32833	positive regulation of cellular metabolic process	BP	1	AT2G47460,AT5G56860,AT5G47110,AT2G16365,AT5G24120,AT4G18020,AT5G27810,AT5G08050,AT4G26150,AT2G36990,AT2G28700,AT3G56290,AT4G04850,AT4G17600
GO:1990641	0.12564	0.992436	1	316	12	32833	response to iron ion starvation	BP	1	AT5G64940
GO:1901002	0.12689	0.992282	1	316	12	32833	positive regulation of response to salt stress	BP	1	AT5G46350
GO:0006949	0.12852	0.992077	1	316	12	32833	syncytium formation	BP	1	AT1G26770
GO:0009514	0.13136	0.991713	1	316	12	32833	glyoxysome	CC	1	AT3G21720
GO:0006570	0.13138	0.991711	1	316	12	32833	tyrosine metabolic process	BP	1	AT5G53970
GO:0009410	0.13155	0.991689	1	316	12	32833	response to xenobiotic stimulus	BP	1	AT5G48880
GO:0048523	0.13201	0.921803	13	316	829	32833	negative regulation of cellular process	BP	1	AT5G56860,AT5G45870,AT5G66570,AT5G02160,AT4G34830,AT1G67740,AT3G17040,AT2G38870,AT1G50250,AT1G20340,AT1G06430,AT2G36080,AT4G26150
GO:0035303	0.1324	0.974351	2	316	57	32833	regulation of dephosphorylation	BP	1	AT5G45870,AT5G66570
GO:1902494	0.13327	0.916416	16	316	1073	32833	catalytic complex	CC	1	AT3G63540,AT5G52250,AT4G05180,AT5G66570,AT2G28605,AT2G35370,AT4G21280,AT1G79040,AT5G23730,AT1G06680,AT1G53090,AT1G32470,AT1G77090,AT4G28660,AT5G43630,AT5G13630
GO:0016094	0.13344	0.991384	1	316	13	32833	polyprenol biosynthetic process	BP	1	AT5G58770
GO:0071840	0.13648	0.895674	48	316	3665	32833	cellular component organization or biogenesis	BP	1	AT5G56860,AT5G56090,AT1G79040,AT3G17040,AT3G21520,AT1G06430,AT3G47650,AT1G68590,AT5G08050,AT3G57190,AT1G34000,AT1G26770,AT2G16365,AT5G24120,AT1G67090,AT3G56290,AT5G43630,AT1G50250,AT1G74730,AT2G16385,AT4G23496,AT1G71500,AT5G17780,AT5G23120,AT4G04850,AT1G62750,AT1G65060,AT3G54990,AT4G37800,AT4G18810,AT5G58770,AT4G34730,AT1G64500,AT4G28740,AT2G36870,AT2G36990,AT3G26650,AT4G35250,AT5G51110,AT4G26850…
GO:0010005	0.13649	0.990924	1	316	14	32833	cortical microtubule, transverse to long axis	CC	1	AT4G23496
GO:0046890	0.13751	0.972747	2	316	58	32833	regulation of lipid biosynthetic process	BP	1	AT5G47110,AT4G17600
GO:0005884	0.13778	0.9908	1	316	13	32833	actin filament	CC	1	AT1G64500
GO:0032544	0.14026	0.990354	1	316	15	32833	plastid translation	BP	1	AT1G68590
GO:0050308	0.14042	0.990433	1	316	13	32833	sugar-phosphatase activity	MF	1	AT3G52340
GO:0051185	0.1413	0.99031	1	316	13	32833	coenzyme transmembrane transporter activity	MF	1	AT4G00370
GO:0005986	0.14165	0.99026	1	316	13	32833	sucrose biosynthetic process	BP	1	AT3G52340
GO:0016860	0.14262	0.971117	2	316	58	32833	intramolecular oxidoreductase activity	MF	1	AT1G75690,AT5G57030
GO:0010411	0.14275	0.971074	2	316	58	32833	xyloglucan metabolic process	BP	1	AT2G36870,AT4G37800
GO:0005351	0.14321	0.970938	2	316	57	32833	carbohydrate:proton symporter activity	MF	1	AT4G04750,AT2G18480
GO:0005402	0.14321	0.970938	2	316	57	32833	carbohydrate:cation symporter activity	MF	1	AT4G04750,AT2G18480
GO:0009312	0.14335	0.970881	2	316	58	32833	oligosaccharide biosynthetic process	BP	1	AT3G52340,AT5G10100
GO:0042592	0.14371	0.920233	10	316	604	32833	homeostatic process	BP	1	AT5G56860,AT1G67740,AT1G20340,AT3G02730,AT5G16530,AT5G64940,AT3G26060,AT2G16385,AT1G64500,AT1G76080
GO:0016051	0.14721	0.928068	7	316	376	32833	carbohydrate biosynthetic process	BP	1	AT3G26650,AT1G67090,AT4G26850,AT1G42970,AT1G32060,AT5G10100,AT3G52340
GO:0005996	0.14762	0.945797	4	316	176	32833	monosaccharide metabolic process	BP	1	AT4G26850,AT5G35790,AT1G42970,AT3G26650
GO:0044426	0.14776	0.989264	1	316	15	32833	cell wall part	CC	1	AT2G16385
GO:2000026	0.14862	0.919853	9	316	540	32833	regulation of multicellular organismal development	BP	1	AT5G56860,AT5G11260,AT2G16365,AT4G14690,AT3G22840,AT2G16385,AT4G26150,AT3G17609,AT2G28700
GO:0017144	0.14877	0.910048	13	316	830	32833	drug metabolic process	BP	1	AT4G37150,AT5G54770,AT2G35370,AT4G04640,AT5G51110,AT3G21720,AT2G29630,AT1G32470,AT5G04140,AT1G54570,AT4G09650,AT5G47110,AT4G17600
GO:0006996	0.14949	0.89387	27	316	1959	32833	organelle organization	BP	1	AT5G56860,AT3G17040,AT3G21520,AT1G06430,AT1G68590,AT5G08050,AT3G57190,AT2G16365,AT5G24120,AT3G56290,AT5G43630,AT1G50250,AT1G74730,AT4G23496,AT5G23120,AT4G04850,AT1G62750,AT5G58770,AT3G54990,AT1G64500,AT4G28740,AT4G18810,AT3G56940,AT1G44575,AT5G13770,AT4G26150,AT5G23730
GO:0009051	0.14973	0.98902	1	316	14	32833	pentose-phosphate shunt, oxidative branch	BP	1	AT5G35790
GO:0045087	0.14981	0.926461	7	316	389	32833	innate immune response	BP	1	AT4G37150,AT1G33560,AT3G44880,AT4G25050,AT1G20020,AT4G12480,AT4G12470
GO:0016115	0.15037	0.988923	1	316	14	32833	terpenoid catabolic process	BP	1	AT1G78440
GO:0051173	0.15046	0.908845	13	316	848	32833	positive regulation of nitrogen compound metabolic process	BP	1	AT2G47460,AT5G56860,AT5G47110,AT2G16365,AT5G24120,AT4G18020,AT5G27810,AT5G08050,AT4G26150,AT2G36990,AT2G28700,AT3G56290,AT4G17600
GO:0015672	0.15057	0.930813	6	316	315	32833	monovalent inorganic cation transport	BP	1	AT5G56090,AT2G18480,AT4G04640,AT4G04750,AT4G09650,AT4G04850
GO:0051182	0.15131	0.98878	1	316	14	32833	coenzyme transport	BP	1	AT4G00370
GO:0000250	0.15176	0.988711	1	316	14	32833	lanosterol synthase activity	MF	1	AT1G78970
GO:0008083	0.15218	0.988398	1	316	20	32833	growth factor activity	MF	1	AT5G65870
GO:0101031	0.15301	0.988462	1	316	15	32833	chaperone complex	CC	1	AT3G47650
GO:0080163	0.15358	0.988325	1	316	16	32833	regulation of protein serine/threonine phosphatase activity	BP	1	AT5G45870
GO:0019867	0.15536	0.95221	3	316	123	32833	outer membrane	CC	1	AT4G12480,AT4G12470,AT4G27440
GO:0031968	0.15536	0.95221	3	316	123	32833	organelle outer membrane	CC	1	AT4G12480,AT4G12470,AT4G27440
GO:0016469	0.15559	0.966698	2	316	68	32833	proton-transporting two-sector ATPase complex	CC	1	AT4G09650,AT4G04640
GO:0015078	0.15653	0.933431	5	316	251	32833	proton transmembrane transporter activity	MF	1	AT4G09650,AT2G18480,AT4G04640,AT4G04850,AT4G04750
GO:0008535	0.15693	0.987793	1	316	16	32833	respiratory chain complex IV assembly	BP	1	AT5G56090
GO:0031540	0.15703	0.987829	1	316	15	32833	regulation of anthocyanin biosynthetic process	BP	1	AT5G13930
GO:0031559	0.15834	0.987618	1	316	15	32833	oxidosqualene cyclase activity	MF	1	AT1G78970
GO:0042300	0.15834	0.987618	1	316	15	32833	beta-amyrin synthase activity	MF	1	AT1G78970
GO:0009635	0.15892	0.987526	1	316	15	32833	response to herbicide	BP	1	AT5G54270
GO:0009531	0.16055	0.987206	1	316	16	32833	secondary cell wall	CC	1	AT2G16385
GO:0016903	0.1608	0.964959	2	316	62	32833	oxidoreductase activity, acting on the aldehyde or oxo group of donors	MF	1	AT1G42970,AT3G26650
GO:0043168	0.1608	0.876238	45	316	3386	32833	anion binding	MF	1	AT5G13630,AT5G45870,AT1G53090,AT1G33560,AT5G44110,AT1G06430,AT3G57640,AT1G12370,AT2G25530,AT5G64940,AT4G37760,AT2G34810,AT5G47110,AT5G24160,AT3G24190,AT1G50250,AT2G39730,AT4G23260,AT2G29450,AT4G34190,AT2G21960,AT1G76730,AT1G62750,AT3G08860,AT2G16740,AT5G24850,AT3G54890,AT1G65060,AT1G15820,AT5G08640,AT1G32060,AT3G15354,AT3G08700,AT4G15530,AT1G58848,AT3G61470,AT4G17600,AT1G11330,AT5G53970,AT1G44575…
GO:0043434	0.1611	0.98717	1	316	15	32833	response to peptide hormone	BP	1	AT1G10370
GO:0016119	0.16165	0.987079	1	316	15	32833	carotene metabolic process	BP	1	AT5G57030
GO:0010628	0.16188	0.907935	10	316	630	32833	positive regulation of gene expression	BP	1	AT2G47460,AT2G16365,AT5G24120,AT4G18020,AT4G34830,AT5G27810,AT5G08050,AT2G36990,AT2G28700,AT3G56290
GO:0080031	0.16215	0.98694	1	316	16	32833	methyl salicylate esterase activity	MF	1	AT4G37150
GO:0006970	0.16265	0.904681	11	316	692	32833	response to osmotic stress	BP	1	AT2G47460,AT1G10370,AT1G69310,AT3G16350,AT5G15970,AT5G51110,AT5G57345,AT4G12480,AT4G04330,AT5G46350,AT5G24120
GO:0050832	0.16544	0.916588	7	316	536	32833	defense response to fungus	BP	1	AT4G37150,AT2G38870,AT2G43530,AT1G20020,AT4G12480,AT5G46350,AT4G12470
GO:0051262	0.16565	0.986352	1	316	16	32833	protein tetramerization	BP	1	AT3G26650
GO:0044282	0.1657	0.928251	5	316	253	32833	small molecule catabolic process	BP	1	AT5G48880,AT2G35370,AT1G32470,AT5G53970,AT1G78440
GO:2000028	0.16679	0.962805	2	316	65	32833	regulation of photoperiodism, flowering	BP	1	AT5G56860,AT4G26150
GO:0044462	0.16735	0.98601	1	316	17	32833	external encapsulating structure part	CC	1	AT2G16385
GO:0016104	0.16818	0.985917	1	316	16	32833	triterpenoid biosynthetic process	BP	1	AT1G78970
GO:0009892	0.16828	0.898227	12	316	789	32833	negative regulation of metabolic process	BP	1	AT5G45870,AT5G66570,AT5G02160,AT4G34830,AT1G50250,AT3G17040,AT1G67740,AT1G20340,AT1G06430,AT2G36080,AT2G38870,AT3G57190
GO:1903311	0.16913	0.961966	2	316	65	32833	regulation of mRNA metabolic process	BP	1	AT3G57190,AT4G34830
GO:0044249	0.16992	0.863007	68	316	5505	32833	cellular biosynthetic process	BP	1	AT5G48880,AT5G56860,AT5G11260,AT5G56090,AT1G25440,AT1G31800,AT5G53970,AT3G17040,AT4G04640,AT3G51820,AT2G36080,AT5G64940,AT1G68590,AT5G08050,AT5G46350,AT3G57190,AT1G03630,AT5G02160,AT4G32770,AT2G16365,AT5G57180,AT4G18020,AT1G78440,AT1G60600,AT3G56290,AT5G43630,AT4G25050,AT3G16350,AT5G10100,AT1G19140,AT3G22840,AT2G28700,AT4G09650,AT4G35250,AT4G08150,AT5G13630,AT1G62750,AT5G54770,AT3G52340,AT5G23000…
GO:0016093	0.17004	0.985541	1	316	17	32833	polyprenol metabolic process	BP	1	AT5G58770
GO:0061077	0.17125	0.961184	2	316	66	32833	chaperone-mediated protein folding	BP	1	AT3G47650,AT4G04330
GO:0052482	0.17142	0.98535	1	316	16	32833	defense response by cell wall thickening	BP	1	AT4G26850
GO:0052544	0.17142	0.98535	1	316	16	32833	defense response by callose deposition in cell wall	BP	1	AT4G26850
GO:0055072	0.17166	0.961023	2	316	67	32833	iron ion homeostasis	BP	1	AT5G64940,AT2G16385
GO:0045893	0.17261	0.903808	9	316	562	32833	positive regulation of transcription, DNA-templated	BP	1	AT2G47460,AT2G16365,AT5G24120,AT4G18020,AT5G27810,AT5G08050,AT2G36990,AT2G28700,AT3G56290
GO:0046688	0.1733	0.984912	1	316	18	32833	response to copper ion	BP	1	AT1G20340
GO:0009704	0.174	0.984835	1	316	17	32833	de-etiolation	BP	1	AT1G10370
GO:0031330	0.17591	0.984488	1	316	17	32833	negative regulation of cellular catabolic process	BP	1	AT4G34830
GO:0006575	0.17629	0.942568	3	316	130	32833	cellular modified amino acid metabolic process	BP	1	AT1G59700,AT1G10370,AT2G29450
GO:0004144	0.18014	0.983706	1	316	17	32833	diacylglycerol O-acyltransferase activity	MF	1	AT1G54570
GO:0072528	0.18014	0.957866	2	316	68	32833	pyrimidine-containing compound biosynthetic process	BP	1	AT2G29630,AT5G54770
GO:1901652	0.1806	0.983619	1	316	17	32833	response to peptide	BP	1	AT1G10370
GO:0051241	0.18126	0.940183	3	316	133	32833	negative regulation of multicellular organismal process	BP	1	AT5G56860,AT2G28700,AT4G26150
GO:0055070	0.18149	0.98335	1	316	19	32833	copper ion homeostasis	BP	1	AT1G20340
GO:0010427	0.18216	0.983222	1	316	19	32833	abscisic acid binding	MF	1	AT5G45870
GO:0016833	0.18315	0.98308	1	316	18	32833	oxo-acid-lyase activity	MF	1	AT3G21720
GO:0019725	0.18488	0.909922	6	316	346	32833	cellular homeostasis	BP	1	AT5G56860,AT1G67740,AT3G02730,AT1G64500,AT3G26060,AT1G76080
GO:0009895	0.18555	0.982618	1	316	18	32833	negative regulation of catabolic process	BP	1	AT4G34830
GO:0004867	0.18586	0.982349	1	316	23	32833	serine-type endopeptidase inhibitor activity	MF	1	AT2G38870
GO:0043295	0.18818	0.98205	1	316	19	32833	glutathione binding	MF	1	AT2G29450
GO:1900750	0.18818	0.98205	1	316	19	32833	oligopeptide binding	MF	1	AT2G29450
GO:0009069	0.18876	0.954555	2	316	69	32833	serine family amino acid metabolic process	BP	1	AT2G35370,AT1G32470
GO:0005507	0.18952	0.923604	4	316	201	32833	copper ion binding	MF	1	AT1G23010,AT1G67090,AT1G20340,AT2G37660
GO:0097237	0.18984	0.923418	4	316	204	32833	cellular response to toxic substance	BP	1	AT5G65840,AT5G46350,AT3G26060,AT2G37240
GO:0080032	0.19012	0.981664	1	316	19	32833	methyl jasmonate esterase activity	MF	1	AT4G37150
GO:0042537	0.19021	0.953976	2	316	70	32833	benzene-containing compound metabolic process	BP	1	AT5G48880,AT4G37150
GO:0010329	0.19057	0.981627	1	316	18	32833	auxin efflux transmembrane transporter activity	MF	1	AT5G16530
GO:0009881	0.19061	0.98162	1	316	18	32833	photoreceptor activity	MF	1	AT5G24850
GO:0009991	0.19065	0.91359	5	316	273	32833	response to extracellular stimulus	BP	1	AT3G08860,AT2G29630,AT1G23010,AT5G64940,AT1G68010
GO:0005618	0.19089	0.88177	12	316	796	32833	cell wall	CC	1	AT4G12500,AT1G26770,AT2G36870,AT2G38870,AT5G17780,AT2G39730,AT2G16385,AT4G37800,AT4G12480,AT4G24350,AT2G34810,AT4G12470
GO:0006415	0.19278	0.981126	1	316	19	32833	translational termination	BP	1	AT3G57190
GO:0031012	0.19303	0.981028	1	316	20	32833	extracellular matrix	CC	1	AT5G65870
GO:0030312	0.19314	0.880104	12	316	798	32833	external encapsulating structure	CC	1	AT4G12500,AT1G26770,AT2G36870,AT2G38870,AT5G17780,AT2G39730,AT2G16385,AT4G37800,AT4G12480,AT4G24350,AT2G34810,AT4G12470
GO:0009736	0.19395	0.952459	2	316	74	32833	cytokinin-activated signaling pathway	BP	1	AT5G56860,AT4G26150
GO:1902680	0.19712	0.886804	9	316	582	32833	positive regulation of RNA biosynthetic process	BP	1	AT2G47460,AT2G16365,AT5G24120,AT4G18020,AT5G27810,AT5G08050,AT2G36990,AT2G28700,AT3G56290
GO:1903508	0.19712	0.886804	9	316	582	32833	positive regulation of nucleic acid-templated transcription	BP	1	AT2G47460,AT2G16365,AT5G24120,AT4G18020,AT5G27810,AT5G08050,AT2G36990,AT2G28700,AT3G56290
GO:0008483	0.19724	0.951186	2	316	71	32833	transaminase activity	MF	1	AT3G08860,AT5G53970
GO:0016769	0.19724	0.951186	2	316	71	32833	transferase activity, transferring nitrogenous groups	MF	1	AT3G08860,AT5G53970
GO:0015996	0.19817	0.980014	1	316	19	32833	chlorophyll catabolic process	BP	1	AT3G44880
GO:0003730	0.19928	0.979781	1	316	19	32833	mRNA 3'-UTR binding	MF	1	AT3G57190
GO:0015114	0.20003	0.979622	1	316	19	32833	phosphate ion transmembrane transporter activity	MF	1	AT3G26570
GO:0050821	0.20064	0.979391	1	316	21	32833	protein stabilization	BP	1	AT1G55670
GO:0071368	0.20245	0.94902	2	316	76	32833	cellular response to cytokinin stimulus	BP	1	AT5G56860,AT4G26150
GO:0009705	0.20378	0.92902	3	316	136	32833	plant-type vacuole membrane	CC	1	AT5G13930,AT3G21520,AT3G55120
GO:0019438	0.20425	0.84042	42	316	3328	32833	aromatic compound biosynthetic process	BP	1	AT5G56860,AT5G11260,AT5G56090,AT1G25440,AT5G51110,AT4G04640,AT3G51820,AT2G36080,AT5G08050,AT1G03630,AT5G46350,AT4G14690,AT2G16365,AT1G69310,AT4G18020,AT5G43630,AT3G16350,AT2G28700,AT4G17600,AT5G13630,AT2G47460,AT5G54770,AT5G23000,AT3G54990,AT4G08150,AT3G17609,AT3G56290,AT3G04420,AT5G47110,AT5G24120,AT4G09650,AT2G36990,AT1G02340,AT5G27810,AT3G22840,AT3G56940,AT5G57180,AT4G27440,AT2G29630,AT1G74470…
GO:0042559	0.20469	0.978514	1	316	21	32833	pteridine-containing compound biosynthetic process	BP	1	AT5G51110
GO:0004864	0.20477	0.978453	1	316	22	32833	protein phosphatase inhibitor activity	MF	1	AT5G45870
GO:0032515	0.20477	0.978453	1	316	22	32833	negative regulation of phosphoprotein phosphatase activity	BP	1	AT5G45870
GO:0035308	0.20477	0.978453	1	316	22	32833	negative regulation of protein dephosphorylation	BP	1	AT5G45870
GO:0005984	0.20529	0.947903	2	316	72	32833	disaccharide metabolic process	BP	1	AT3G52340,AT5G10100
GO:0071333	0.20628	0.978217	1	316	20	32833	cellular response to glucose stimulus	BP	1	AT5G56860
GO:0048646	0.20635	0.914076	4	316	205	32833	anatomical structure formation involved in morphogenesis	BP	1	AT1G65060,AT2G18480,AT5G23000,AT1G26770
GO:0006722	0.20641	0.978188	1	316	20	32833	triterpenoid metabolic process	BP	1	AT1G78970
GO:0006790	0.20703	0.889423	7	316	422	32833	sulfur compound metabolic process	BP	1	AT1G59700,AT1G10370,AT4G37310,AT5G54770,AT2G29630,AT2G29450,AT1G66540
GO:0010608	0.20741	0.903347	5	316	278	32833	posttranscriptional regulation of gene expression	BP	1	AT3G17040,AT4G34830,AT3G57190,AT5G02160,AT1G20340
GO:0046149	0.20754	0.977937	1	316	20	32833	pigment catabolic process	BP	1	AT3G44880
GO:0009698	0.20782	0.926942	3	316	137	32833	phenylpropanoid metabolic process	BP	1	AT3G21560,AT1G65060,AT5G17050
GO:0010232	0.20888	0.977641	1	316	20	32833	vascular transport	BP	1	AT4G32770
GO:0010233	0.20888	0.977641	1	316	20	32833	phloem transport	BP	1	AT4G32770
GO:0004805	0.20918	0.977572	1	316	20	32833	trehalose-phosphatase activity	MF	1	AT5G10100
GO:0010315	0.20939	0.977526	1	316	20	32833	auxin efflux	BP	1	AT5G16530
GO:0051239	0.21015	0.877524	9	316	589	32833	regulation of multicellular organismal process	BP	1	AT5G56860,AT5G11260,AT2G16365,AT4G14690,AT3G22840,AT2G16385,AT4G26150,AT3G17609,AT2G28700
GO:0019216	0.21056	0.945664	2	316	76	32833	regulation of lipid metabolic process	BP	1	AT5G47110,AT4G17600
GO:0003756	0.21276	0.976709	1	316	21	32833	protein disulfide isomerase activity	MF	1	AT1G75690
GO:0016864	0.21276	0.976709	1	316	21	32833	intramolecular oxidoreductase activity, transposing S-S bonds	MF	1	AT1G75690
GO:0010923	0.21396	0.976341	1	316	23	32833	negative regulation of phosphatase activity	BP	1	AT5G45870
GO:0035305	0.21396	0.976341	1	316	23	32833	negative regulation of dephosphorylation	BP	1	AT5G45870
GO:0071326	0.21556	0.976066	1	316	21	32833	cellular response to monosaccharide stimulus	BP	1	AT5G56860
GO:0071331	0.21556	0.976066	1	316	21	32833	cellular response to hexose stimulus	BP	1	AT5G56860
GO:0009074	0.21582	0.976006	1	316	21	32833	aromatic amino acid family catabolic process	BP	1	AT5G53970
GO:0098772	0.21594	0.873325	9	316	633	32833	molecular function regulator	MF	1	AT5G45870,AT2G38870,AT4G26850,AT4G04640,AT2G39730,AT2G16385,AT5G65870,AT2G43530,AT3G02730
GO:0005992	0.21809	0.975476	1	316	21	32833	trehalose biosynthetic process	BP	1	AT5G10100
GO:0080161	0.21864	0.975346	1	316	21	32833	auxin transmembrane transporter activity	MF	1	AT5G16530
GO:0042335	0.22	0.974973	1	316	22	32833	cuticle development	BP	1	AT4G25050
GO:0051184	0.22176	0.974502	1	316	23	32833	cofactor transmembrane transporter activity	MF	1	AT4G00370
GO:0019212	0.22256	0.974265	1	316	24	32833	phosphatase inhibitor activity	MF	1	AT5G45870
GO:0031312	0.22392	0.974029	1	316	22	32833	extrinsic component of organelle membrane	CC	1	AT3G55120
GO:0051093	0.22475	0.91797	3	316	148	32833	negative regulation of developmental process	BP	1	AT5G56860,AT2G28700,AT4G26150
GO:0071949	0.22537	0.939295	2	316	77	32833	FAD binding	MF	1	AT1G12370,AT2G34810
GO:0044448	0.22605	0.938972	2	316	79	32833	cell cortex part	CC	1	AT3G09520,AT4G23496
GO:0051254	0.22631	0.865797	9	316	603	32833	positive regulation of RNA metabolic process	BP	1	AT2G47460,AT2G16365,AT5G24120,AT4G18020,AT5G27810,AT5G08050,AT2G36990,AT2G28700,AT3G56290
GO:0009638	0.22725	0.973215	1	316	22	32833	phototropism	BP	1	AT2G02950
GO:0034605	0.22737	0.938378	2	316	80	32833	cellular response to heat	BP	1	AT3G22840,AT4G14690
GO:0005753	0.22824	0.972787	1	316	26	32833	mitochondrial proton-transporting ATP synthase complex	CC	1	AT4G04640
GO:0099132	0.22927	0.9375	2	316	83	32833	ATP hydrolysis coupled cation transmembrane transport	BP	1	AT4G09650,AT4G04640
GO:0032981	0.23028	0.972362	1	316	24	32833	mitochondrial respiratory chain complex I assembly	BP	1	AT4G18810
GO:0051017	0.23156	0.972087	1	316	23	32833	actin filament bundle assembly	BP	1	AT1G64500
GO:0061572	0.23156	0.972087	1	316	23	32833	actin filament bundle organization	BP	1	AT1G64500
GO:0044271	0.23161	0.813809	49	316	4036	32833	cellular nitrogen compound biosynthetic process	BP	1	AT5G56860,AT5G11260,AT5G56090,AT1G25440,AT5G51110,AT3G17040,AT4G04640,AT3G51820,AT2G36080,AT1G68590,AT5G08050,AT1G03630,AT3G57190,AT5G46350,AT5G02160,AT2G16365,AT1G69310,AT4G18020,AT5G43630,AT3G16350,AT2G28700,AT4G09650,AT4G35250,AT5G13630,AT1G62750,AT5G54770,AT5G23000,AT2G47460,AT3G54990,AT4G08150,AT3G17609,AT5G57180,AT3G56290,AT3G04420,AT5G47110,AT4G17600,AT2G36990,AT1G02340,AT5G27810,AT3G22840…
GO:0042542	0.23216	0.936218	2	316	82	32833	response to hydrogen peroxide	BP	1	AT5G46350,AT5G64940
GO:0016125	0.23238	0.936157	2	316	79	32833	sterol metabolic process	BP	1	AT5G24160,AT4G37760
GO:0006787	0.23387	0.971499	1	316	23	32833	porphyrin-containing compound catabolic process	BP	1	AT3G44880
GO:0033015	0.23387	0.971499	1	316	23	32833	tetrapyrrole catabolic process	BP	1	AT3G44880
GO:0015770	0.23504	0.971199	1	316	23	32833	sucrose transport	BP	1	AT4G32770
GO:0005991	0.23627	0.970883	1	316	23	32833	trehalose metabolic process	BP	1	AT5G10100
GO:0052542	0.23667	0.970778	1	316	23	32833	defense response by callose deposition	BP	1	AT4G26850
GO:0016405	0.23697	0.970702	1	316	23	32833	CoA-ligase activity	MF	1	AT1G65060
GO:0048532	0.23831	0.933445	2	316	81	32833	anatomical structure arrangement	BP	1	AT5G23000,AT2G45450
GO:0016998	0.23855	0.970239	1	316	24	32833	cell wall macromolecule catabolic process	BP	1	AT2G36870
GO:0005774	0.23864	0.852468	10	316	679	32833	vacuolar membrane	CC	1	AT1G78460,AT1G73650,AT3G17040,AT3G21520,AT3G55120,AT3G57020,AT5G13930,AT1G78450,AT1G17100,AT5G22020
GO:0044437	0.24143	0.850351	10	316	681	32833	vacuolar part	CC	1	AT1G78460,AT1G73650,AT3G17040,AT3G21520,AT3G55120,AT3G57020,AT5G13930,AT1G78450,AT1G17100,AT5G22020
GO:0008300	0.24157	0.969441	1	316	24	32833	isoprenoid catabolic process	BP	1	AT1G78440
GO:0006368	0.24186	0.969315	1	316	25	32833	transcription elongation from RNA polymerase II promoter	BP	1	AT5G43630
GO:0000993	0.24366	0.968833	1	316	25	32833	RNA polymerase II complex binding	MF	1	AT5G43630
GO:0031408	0.2439	0.968817	1	316	24	32833	oxylipin biosynthetic process	BP	1	AT5G48880
GO:0016411	0.24478	0.968581	1	316	24	32833	acylglycerol O-acyltransferase activity	MF	1	AT1G54570
GO:0043021	0.24498	0.930314	2	316	85	32833	ribonucleoprotein complex binding	MF	1	AT3G47650,AT4G34730
GO:0006081	0.24737	0.929223	2	316	83	32833	cellular aldehyde metabolic process	BP	1	AT5G35790,AT3G21720
GO:0009626	0.2474	0.929205	2	316	83	32833	plant-type hypersensitive response	BP	1	AT1G33560,AT4G12470
GO:0006694	0.24888	0.92851	2	316	83	32833	steroid biosynthetic process	BP	1	AT5G24160,AT4G37760
GO:0072527	0.24896	0.92845	2	316	85	32833	pyrimidine-containing compound metabolic process	BP	1	AT2G29630,AT5G54770
GO:0015077	0.24978	0.876006	5	316	297	32833	monovalent inorganic cation transmembrane transporter activity	MF	1	AT4G09650,AT2G18480,AT4G04640,AT4G04850,AT4G04750
GO:0006636	0.25076	0.966893	1	316	25	32833	unsaturated fatty acid biosynthetic process	BP	1	AT4G27030
GO:0032984	0.25086	0.927539	2	316	86	32833	protein-containing complex disassembly	BP	1	AT1G62750,AT3G57190
GO:0034050	0.2512	0.9274	2	316	84	32833	host programmed cell death induced by symbiont	BP	1	AT1G33560,AT4G12470
GO:0031407	0.25165	0.966644	1	316	25	32833	oxylipin metabolic process	BP	1	AT5G48880
GO:0015766	0.25223	0.966483	1	316	25	32833	disaccharide transport	BP	1	AT4G32770
GO:0015772	0.25223	0.966483	1	316	25	32833	oligosaccharide transport	BP	1	AT4G32770
GO:0006783	0.2529	0.966296	1	316	25	32833	heme biosynthetic process	BP	1	AT5G56090
GO:0005783	0.25417	0.825202	15	316	1095	32833	endoplasmic reticulum	CC	1	AT1G73650,AT5G24160,AT5G58770,AT3G21520,AT5G57345,AT3G55120,AT3G57020,AT1G23010,AT4G12480,AT5G13930,AT4G37760,AT5G07990,AT5G16530,AT4G12470,AT5G22020
GO:0043086	0.25651	0.883531	4	316	254	32833	negative regulation of catalytic activity	BP	1	AT2G38870,AT5G45870,AT3G17040,AT3G02730
GO:0001678	0.25706	0.965064	1	316	26	32833	cellular glucose homeostasis	BP	1	AT5G56860
GO:0007029	0.25709	0.965056	1	316	26	32833	endoplasmic reticulum organization	BP	1	AT3G21520
GO:0010557	0.25835	0.841845	9	316	627	32833	positive regulation of macromolecule biosynthetic process	BP	1	AT2G47460,AT2G16365,AT5G24120,AT4G18020,AT5G27810,AT5G08050,AT2G36990,AT2G28700,AT3G56290
GO:0055028	0.25844	0.964619	1	316	27	32833	cortical microtubule	CC	1	AT4G23496
GO:0019842	0.259	0.898791	3	316	154	32833	vitamin binding	MF	1	AT3G08860,AT5G53970,AT5G08640
GO:0033559	0.25952	0.964355	1	316	26	32833	unsaturated fatty acid metabolic process	BP	1	AT4G27030
GO:0006098	0.26	0.964215	1	316	26	32833	pentose-phosphate shunt	BP	1	AT5G35790
GO:0016836	0.26093	0.92268	2	316	87	32833	hydro-lyase activity	MF	1	AT5G51110,AT1G78970
GO:0048518	0.26138	0.811371	19	316	1444	32833	positive regulation of biological process	BP	1	AT2G47460,AT5G56860,AT5G11260,AT5G47110,AT2G16365,AT5G24120,AT4G18020,AT4G34830,AT5G27810,AT3G22840,AT5G08050,AT4G26150,AT4G14690,AT2G36990,AT5G46350,AT3G56290,AT2G28700,AT4G04850,AT4G17600
GO:0048582	0.26152	0.92239	2	316	87	32833	positive regulation of post-embryonic development	BP	1	AT3G22840,AT4G14690
GO:0000987	0.26177	0.922198	2	316	93	32833	proximal promoter sequence-specific DNA binding	MF	1	AT5G27810,AT2G28700
GO:0051171	0.2622	0.791348	39	316	3167	32833	regulation of nitrogen compound metabolic process	BP	1	AT5G56860,AT5G11260,AT1G25440,AT4G34830,AT3G16350,AT3G17040,AT5G45870,AT2G36080,AT5G08050,AT5G46350,AT3G57190,AT5G57180,AT5G02160,AT2G16365,AT1G69310,AT4G18020,AT5G43630,AT2G28700,AT4G17600,AT2G47460,AT5G47110,AT5G23000,AT3G54990,AT4G08150,AT3G17609,AT5G66570,AT3G56290,AT3G04420,AT5G24120,AT2G36990,AT1G02340,AT5G27810,AT2G38870,AT3G22840,AT3G56940,AT1G20340,AT4G26150,AT5G14370,AT4G14690
GO:0031647	0.2631	0.963214	1	316	28	32833	regulation of protein stability	BP	1	AT1G55670
GO:0016878	0.26339	0.963223	1	316	26	32833	acid-thiol ligase activity	MF	1	AT1G65060
GO:0019829	0.26394	0.921155	2	316	91	32833	cation-transporting ATPase activity	MF	1	AT4G09650,AT4G04640
GO:0022853	0.26394	0.921155	2	316	91	32833	active ion transmembrane transporter activity	MF	1	AT4G09650,AT4G04640
GO:0042625	0.26394	0.921155	2	316	91	32833	ATPase coupled ion transmembrane transporter activity	MF	1	AT4G09650,AT4G04640
GO:0009651	0.26513	0.836668	9	316	616	32833	response to salt stress	BP	1	AT2G47460,AT1G10370,AT1G69310,AT3G16350,AT5G51110,AT4G12480,AT4G04330,AT5G46350,AT5G24120
GO:0042593	0.26575	0.962474	1	316	27	32833	glucose homeostasis	BP	1	AT5G56860
GO:0031667	0.26682	0.876974	4	316	235	32833	response to nutrient levels	BP	1	AT1G23010,AT2G29630,AT5G64940,AT3G08860
GO:0010257	0.26793	0.961728	1	316	29	32833	NADH dehydrogenase complex assembly	BP	1	AT4G18810
GO:0019852	0.26798	0.961805	1	316	27	32833	L-ascorbic acid metabolic process	BP	1	AT4G26850
GO:0019853	0.26798	0.961805	1	316	27	32833	L-ascorbic acid biosynthetic process	BP	1	AT4G26850
GO:0001098	0.26803	0.961742	1	316	28	32833	basal transcription machinery binding	MF	1	AT5G43630
GO:0001099	0.26803	0.961742	1	316	28	32833	basal RNA polymerase II transcription machinery binding	MF	1	AT5G43630
GO:0052543	0.26928	0.961413	1	316	27	32833	callose deposition in cell wall	BP	1	AT4G26850
GO:0019432	0.27011	0.961162	1	316	27	32833	triglyceride biosynthetic process	BP	1	AT1G54570
GO:0016682	0.27072	0.960974	1	316	27	32833	oxidoreductase activity, acting on diphenols and related substances as donors, oxygen as acceptor	MF	1	AT1G23010
GO:1903008	0.27257	0.960359	1	316	28	32833	organelle disassembly	BP	1	AT1G62750
GO:0015291	0.27305	0.850349	6	316	375	32833	secondary active transmembrane transporter activity	MF	1	AT3G26570,AT2G18480,AT5G17700,AT4G00370,AT4G04750,AT4G04850
GO:0055065	0.27713	0.888004	3	316	163	32833	metal ion homeostasis	BP	1	AT5G64940,AT1G20340,AT2G16385
GO:0045935	0.27739	0.82718	9	316	638	32833	positive regulation of nucleobase-containing compound metabolic process	BP	1	AT2G47460,AT2G16365,AT5G24120,AT4G18020,AT5G27810,AT5G08050,AT2G36990,AT2G28700,AT3G56290
GO:0050794	0.2774	0.768353	63	316	5284	32833	regulation of cellular process	BP	1	AT5G56860,AT5G11260,AT1G53090,AT2G30570,AT1G25440,AT4G34830,AT3G16350,AT3G17040,AT5G45870,AT5G16530,AT3G57640,AT2G36080,AT1G06430,AT3G26060,AT5G08050,AT5G46350,AT3G57190,AT5G57180,AT5G02160,AT2G16365,AT1G69310,AT4G18020,AT5G43630,AT1G50250,AT2G16385,AT5G65870,AT1G71500,AT1G13670,AT1G55670,AT2G28700,AT4G04850,AT2G47460,AT5G47110,AT2G37970,AT5G23000,AT1G67740,AT3G54990,AT3G52740,AT4G08150,AT3G15354…
GO:0008023	0.27781	0.958682	1	316	29	32833	transcription elongation factor complex	CC	1	AT5G43630
GO:0052386	0.27783	0.958723	1	316	28	32833	cell wall thickening	BP	1	AT4G26850
GO:0015562	0.2804	0.957907	1	316	28	32833	efflux transmembrane transporter activity	MF	1	AT5G16530
GO:0031418	0.28161	0.957474	1	316	29	32833	L-ascorbic acid binding	MF	1	AT5G08640
GO:1901360	0.28176	0.763602	66	316	5534	32833	organic cyclic compound metabolic process	BP	1	AT5G48880,AT5G56860,AT5G11260,AT5G56090,AT1G25440,AT4G34830,AT3G56940,AT3G17040,AT4G04640,AT5G54770,AT3G51820,AT3G21560,AT1G12370,AT2G36080,AT4G24350,AT5G08050,AT5G46350,AT3G57190,AT1G03630,AT4G14690,AT4G37150,AT4G32770,AT2G16365,AT5G57180,AT4G18020,AT4G34730,AT5G24160,AT5G43630,AT4G37310,AT4G37760,AT3G16350,AT1G55670,AT2G28700,AT4G09650,AT5G13630,AT2G47460,AT5G23000,AT5G24850,AT4G36530,AT5G17050…
GO:0006633	0.28201	0.88505	3	316	162	32833	fatty acid biosynthetic process	BP	1	AT5G48880,AT4G27030,AT4G25050
GO:0009943	0.28211	0.957313	1	316	29	32833	adaxial/abaxial axis specification	BP	1	AT2G45450
GO:0009620	0.28297	0.834903	7	316	607	32833	response to fungus	BP	1	AT4G37150,AT2G38870,AT2G43530,AT1G20020,AT4G12480,AT5G46350,AT4G12470
GO:0009630	0.28344	0.911258	2	316	94	32833	gravitropism	BP	1	AT5G11260,AT2G02950
GO:0048519	0.28346	0.798708	16	316	1218	32833	negative regulation of biological process	BP	1	AT5G56860,AT5G45870,AT1G10370,AT5G66570,AT5G02160,AT4G34830,AT1G67740,AT3G17040,AT2G38870,AT1G50250,AT1G20340,AT1G06430,AT2G36080,AT4G26150,AT2G28700,AT3G57190
GO:0009902	0.28348	0.956873	1	316	29	32833	chloroplast relocation	BP	1	AT1G64500
GO:0051667	0.28348	0.956873	1	316	29	32833	establishment of plastid localization	BP	1	AT1G64500
GO:0030981	0.28367	0.956764	1	316	30	32833	cortical microtubule cytoskeleton	CC	1	AT4G23496
GO:0005881	0.28371	0.956752	1	316	30	32833	cytoplasmic microtubule	CC	1	AT4G23496
GO:0099080	0.28422	0.865523	4	316	239	32833	supramolecular complex	CC	1	AT4G23496,AT3G26650,AT1G64500,AT1G32060
GO:1901000	0.28496	0.956347	1	316	30	32833	regulation of response to salt stress	BP	1	AT5G46350
GO:0003700	0.28546	0.787706	21	316	1644	32833	DNA-binding transcription factor activity	MF	1	AT2G47460,AT5G56860,AT5G11260,AT2G36990,AT1G25440,AT4G18020,AT5G27810,AT1G02340,AT5G23000,AT3G54990,AT4G08150,AT3G16350,AT1G69310,AT2G36080,AT5G24120,AT3G04420,AT4G26150,AT3G17609,AT5G46350,AT2G28700,AT4G17600
GO:0009926	0.28567	0.910087	2	316	95	32833	auxin polar transport	BP	1	AT5G13930,AT5G16530
GO:0006536	0.28594	0.956074	1	316	29	32833	glutamate metabolic process	BP	1	AT5G04140
GO:0042168	0.28617	0.955999	1	316	29	32833	heme metabolic process	BP	1	AT5G56090
GO:0043175	0.28654	0.95583	1	316	30	32833	RNA polymerase core enzyme binding	MF	1	AT5G43630
GO:0035435	0.28762	0.955524	1	316	29	32833	phosphate ion transmembrane transport	BP	1	AT3G26570
GO:0009889	0.28795	0.771738	34	316	2766	32833	regulation of biosynthetic process	BP	1	AT5G56860,AT5G11260,AT1G25440,AT3G16350,AT3G17040,AT2G36080,AT5G08050,AT5G46350,AT5G57180,AT5G02160,AT2G16365,AT1G69310,AT4G18020,AT5G43630,AT5G13930,AT2G28700,AT4G17600,AT2G47460,AT5G47110,AT5G23000,AT3G54990,AT4G08150,AT3G17609,AT3G56290,AT3G04420,AT5G24120,AT2G36990,AT1G02340,AT5G27810,AT3G22840,AT1G20340,AT4G26150,AT5G14370,AT4G14690
GO:0044092	0.28877	0.862388	4	316	267	32833	negative regulation of molecular function	BP	1	AT2G38870,AT5G45870,AT3G17040,AT3G02730
GO:0009909	0.28995	0.880122	3	316	171	32833	regulation of flower development	BP	1	AT5G56860,AT2G28700,AT4G26150
GO:0019750	0.29177	0.954101	1	316	30	32833	chloroplast localization	BP	1	AT1G64500
GO:0051644	0.29177	0.954101	1	316	30	32833	plastid localization	BP	1	AT1G64500
GO:0072341	0.29253	0.953758	1	316	32	32833	modified amino acid binding	MF	1	AT2G29450
GO:0046460	0.29396	0.953365	1	316	30	32833	neutral lipid biosynthetic process	BP	1	AT1G54570
GO:0046463	0.29396	0.953365	1	316	30	32833	acylglycerol biosynthetic process	BP	1	AT1G54570
GO:1905421	0.29609	0.952511	1	316	33	32833	regulation of plant organ morphogenesis	BP	1	AT2G16385
GO:0043622	0.29708	0.952213	1	316	32	32833	cortical microtubule organization	BP	1	AT4G23496
GO:0031406	0.29843	0.903271	2	316	99	32833	carboxylic acid binding	MF	1	AT5G45870,AT5G08640
GO:0043177	0.29843	0.903271	2	316	99	32833	organic acid binding	MF	1	AT5G45870,AT5G08640
GO:0016209	0.29904	0.87443	3	316	173	32833	antioxidant activity	MF	1	AT5G65840,AT3G26060,AT2G37240
GO:0010584	0.30034	0.951133	1	316	31	32833	pollen exine formation	BP	1	AT1G65060
GO:0009827	0.30071	0.951005	1	316	31	32833	plant-type cell wall modification	BP	1	AT1G26770
GO:0046983	0.30151	0.808151	9	316	664	32833	protein dimerization activity	MF	1	AT5G45870,AT1G68010,AT3G26650,AT5G27810,AT5G54770,AT1G32060,AT1G45474,AT2G28700,AT1G02340
GO:0043650	0.30305	0.950144	1	316	32	32833	dicarboxylic acid biosynthetic process	BP	1	AT5G04140
GO:0051213	0.30327	0.871773	3	316	169	32833	dioxygenase activity	MF	1	AT5G63580,AT5G08640,AT1G78440
GO:0010223	0.30771	0.948448	1	316	33	32833	secondary shoot formation	BP	1	AT5G23000
GO:0010346	0.30771	0.948448	1	316	33	32833	shoot axis formation	BP	1	AT5G23000
GO:0015293	0.30979	0.867615	3	316	167	32833	symporter activity	MF	1	AT4G04750,AT2G18480,AT3G26570
GO:0010038	0.31029	0.814148	7	316	484	32833	response to metal ion	BP	1	AT3G16350,AT1G20340,AT1G42970,AT5G64940,AT2G16385,AT5G23120,AT5G16970
GO:0005199	0.31082	0.947374	1	316	32	32833	structural constituent of cell wall	MF	1	AT1G26770
GO:0070063	0.31129	0.947159	1	316	33	32833	RNA polymerase binding	MF	1	AT5G43630
GO:0005938	0.31204	0.895786	2	316	100	32833	cell cortex	CC	1	AT3G09520,AT4G23496
GO:0099568	0.31204	0.895786	2	316	100	32833	cytoplasmic region	CC	1	AT3G09520,AT4G23496
GO:0007584	0.31377	0.946256	1	316	33	32833	response to nutrient	BP	1	AT2G29630
GO:0008233	0.31518	0.797164	9	316	660	32833	peptidase activity	MF	1	AT1G75460,AT2G38870,AT2G23000,AT1G13610,AT2G35260,AT2G34080,AT1G06430,AT2G21960,AT1G50250
GO:0033500	0.3158	0.945509	1	316	33	32833	carbohydrate homeostasis	BP	1	AT5G56860
GO:0042430	0.3166	0.893241	2	316	99	32833	indole-containing compound metabolic process	BP	1	AT1G66540,AT4G37310
GO:0001708	0.3172	0.944946	1	316	34	32833	cell fate specification	BP	1	AT4G08150
GO:0098869	0.31771	0.8624	3	316	180	32833	cellular oxidant detoxification	BP	1	AT5G65840,AT3G26060,AT2G37240
GO:0009311	0.31772	0.892606	2	316	99	32833	oligosaccharide metabolic process	BP	1	AT3G52340,AT5G10100
GO:0009084	0.31806	0.94467	1	316	33	32833	glutamine family amino acid biosynthetic process	BP	1	AT5G04140
GO:0006725	0.31863	0.730147	64	316	5429	32833	cellular aromatic compound metabolic process	BP	1	AT5G48880,AT5G56860,AT5G11260,AT5G56090,AT1G25440,AT4G34830,AT3G56940,AT3G17040,AT4G04640,AT5G54770,AT3G51820,AT3G21560,AT1G12370,AT2G36080,AT4G24350,AT5G08050,AT5G46350,AT3G57190,AT1G03630,AT4G14690,AT4G37150,AT4G32770,AT2G16365,AT5G57180,AT4G18020,AT4G34730,AT5G43630,AT4G37310,AT3G16350,AT1G55670,AT2G28700,AT4G09650,AT5G13630,AT2G47460,AT5G23000,AT5G24850,AT4G36530,AT5G17050,AT3G54990,AT3G44880…
GO:0006417	0.3206	0.860522	3	316	177	32833	regulation of translation	BP	1	AT3G17040,AT5G02160,AT1G20340
GO:0070417	0.32069	0.943641	1	316	34	32833	cellular response to cold	BP	1	AT4G12470
GO:0009686	0.32279	0.942847	1	316	34	32833	gibberellin biosynthetic process	BP	1	AT1G78440
GO:0008135	0.32434	0.858035	3	316	180	32833	translation factor activity, RNA binding	MF	1	AT1G62750,AT4G35250,AT3G57190
GO:0010014	0.32492	0.942037	1	316	34	32833	meristem initiation	BP	1	AT5G23000
GO:0003954	0.32505	0.941692	1	316	42	32833	NADH dehydrogenase activity	MF	1	AT5G15910
GO:0010048	0.32508	0.941775	1	316	39	32833	vernalization response	BP	1	AT2G28700
GO:0008202	0.32525	0.888286	2	316	101	32833	steroid metabolic process	BP	1	AT5G24160,AT4G37760
GO:0043254	0.32647	0.88753	2	316	105	32833	regulation of protein complex assembly	BP	1	AT2G36990,AT5G24120
GO:0005102	0.328	0.88642	2	316	129	32833	signaling receptor binding	MF	1	AT5G65870,AT2G16385
GO:0042631	0.32814	0.94075	1	316	35	32833	cellular response to water deprivation	BP	1	AT1G68010
GO:0000982	0.32838	0.88633	2	316	114	32833	transcription factor activity, RNA polymerase II proximal promoter sequence-specific DNA binding	MF	1	AT5G27810,AT2G28700
GO:0034248	0.32928	0.854752	3	316	180	32833	regulation of cellular amide metabolic process	BP	1	AT3G17040,AT5G02160,AT1G20340
GO:1903825	0.32994	0.88553	2	316	104	32833	organic acid transmembrane transport	BP	1	AT5G19500,AT4G00370
GO:1905039	0.32994	0.88553	2	316	104	32833	carboxylic acid transmembrane transport	BP	1	AT5G19500,AT4G00370
GO:0004866	0.33085	0.939408	1	316	43	32833	endopeptidase inhibitor activity	MF	1	AT2G38870
GO:0001763	0.33172	0.939311	1	316	36	32833	morphogenesis of a branching structure	BP	1	AT5G23000
GO:0005179	0.33369	0.938084	1	316	51	32833	hormone activity	MF	1	AT2G16385
GO:0046246	0.33399	0.938457	1	316	35	32833	terpene biosynthetic process	BP	1	AT5G57030
GO:0043621	0.33498	0.88255	2	316	106	32833	protein self-association	MF	1	AT3G17040,AT4G12470
GO:0071472	0.33514	0.937958	1	316	36	32833	cellular response to salt stress	BP	1	AT5G24120
GO:0030170	0.33542	0.882325	2	316	103	32833	pyridoxal phosphate binding	MF	1	AT3G08860,AT5G53970
GO:0070279	0.33542	0.882325	2	316	103	32833	vitamin B6 binding	MF	1	AT3G08860,AT5G53970
GO:0071462	0.336	0.937613	1	316	36	32833	cellular response to water stimulus	BP	1	AT1G68010
GO:0030865	0.33667	0.937303	1	316	37	32833	cortical cytoskeleton organization	BP	1	AT4G23496
GO:0031326	0.33728	0.728058	33	316	2744	32833	regulation of cellular biosynthetic process	BP	1	AT5G56860,AT5G11260,AT1G25440,AT3G16350,AT3G17040,AT2G36080,AT5G08050,AT5G46350,AT5G57180,AT5G02160,AT2G16365,AT1G69310,AT4G18020,AT5G43630,AT2G28700,AT4G17600,AT2G47460,AT5G47110,AT5G23000,AT3G54990,AT4G08150,AT3G17609,AT3G56290,AT3G04420,AT5G24120,AT2G36990,AT1G02340,AT5G27810,AT3G22840,AT1G20340,AT4G26150,AT5G14370,AT4G14690
GO:0009685	0.33799	0.936818	1	316	36	32833	gibberellin metabolic process	BP	1	AT1G78440
GO:0010951	0.33845	0.936347	1	316	44	32833	negative regulation of endopeptidase activity	BP	1	AT2G38870
GO:0030414	0.33856	0.936302	1	316	44	32833	peptidase inhibitor activity	MF	1	AT2G38870
GO:0061135	0.33864	0.936268	1	316	44	32833	endopeptidase regulator activity	MF	1	AT2G38870
GO:0051156	0.33915	0.936352	1	316	36	32833	glucose 6-phosphate metabolic process	BP	1	AT5G35790
GO:0009968	0.33982	0.879681	2	316	106	32833	negative regulation of signal transduction	BP	1	AT5G56860,AT4G26150
GO:0030863	0.33993	0.935991	1	316	37	32833	cortical cytoskeleton	CC	1	AT4G23496
GO:0019439	0.33994	0.811391	5	316	337	32833	aromatic compound catabolic process	BP	1	AT5G48880,AT3G57190,AT5G53970,AT3G44880,AT4G34830
GO:0065009	0.34135	0.775668	9	316	694	32833	regulation of molecular function	BP	1	AT5G45870,AT2G38870,AT3G17040,AT4G04640,AT2G39730,AT3G02730,AT5G52250,AT5G04140,AT5G23730
GO:0051260	0.34168	0.935281	1	316	37	32833	protein homooligomerization	BP	1	AT3G26650
GO:0006641	0.34217	0.935123	1	316	36	32833	triglyceride metabolic process	BP	1	AT1G54570
GO:0005777	0.34281	0.824377	4	316	267	32833	peroxisome	CC	1	AT5G48880,AT5G35790,AT1G68010,AT3G21720
GO:0042579	0.34281	0.824377	4	316	267	32833	microbody	CC	1	AT5G48880,AT5G35790,AT1G68010,AT3G21720
GO:0051252	0.34515	0.723628	30	316	2494	32833	regulation of RNA metabolic process	BP	1	AT5G56860,AT5G11260,AT1G25440,AT4G34830,AT3G16350,AT3G17040,AT2G36080,AT5G08050,AT5G46350,AT4G26150,AT3G57190,AT5G57180,AT2G16365,AT1G69310,AT4G18020,AT5G43630,AT2G28700,AT4G17600,AT2G47460,AT5G23000,AT3G54990,AT3G17609,AT3G56290,AT3G04420,AT5G24120,AT2G36990,AT1G02340,AT5G27810,AT4G08150,AT5G14370
GO:0047484	0.34578	0.933552	1	316	38	32833	regulation of response to osmotic stress	BP	1	AT5G46350
GO:0043178	0.34594	0.933484	1	316	38	32833	alcohol binding	MF	1	AT5G45870
GO:0010466	0.34607	0.93319	1	316	45	32833	negative regulation of peptidase activity	BP	1	AT2G38870
GO:0052548	0.34615	0.933155	1	316	45	32833	regulation of endopeptidase activity	BP	1	AT2G38870
GO:0051172	0.3473	0.784702	7	316	523	32833	negative regulation of nitrogen compound metabolic process	BP	1	AT5G45870,AT5G02160,AT4G34830,AT2G38870,AT3G17040,AT1G20340,AT2G36080
GO:0044242	0.34776	0.874886	2	316	107	32833	cellular lipid catabolic process	BP	1	AT5G48880,AT1G78440
GO:0000325	0.34944	0.841008	3	316	183	32833	plant-type vacuole	CC	1	AT5G13930,AT3G21520,AT3G55120
GO:0000145	0.34945	0.932065	1	316	37	32833	exocyst	CC	1	AT3G09520
GO:2000070	0.34958	0.931964	1	316	38	32833	regulation of response to water deprivation	BP	1	AT1G10370
GO:0022411	0.35047	0.8732	2	316	110	32833	cellular component disassembly	BP	1	AT1G62750,AT3G57190
GO:0010648	0.35094	0.872911	2	316	110	32833	negative regulation of cell communication	BP	1	AT5G56860,AT4G26150
GO:0023057	0.35094	0.872911	2	316	110	32833	negative regulation of signaling	BP	1	AT5G56860,AT4G26150
GO:0042562	0.35304	0.930462	1	316	39	32833	hormone binding	MF	1	AT5G45870
GO:0060918	0.35339	0.8714	2	316	111	32833	auxin transport	BP	1	AT5G13930,AT5G16530
GO:0008134	0.35353	0.83809	3	316	196	32833	transcription factor binding	MF	1	AT5G27810,AT2G28700,AT5G43630
GO:0061134	0.35391	0.929849	1	316	46	32833	peptidase regulator activity	MF	1	AT2G38870
GO:0010252	0.35489	0.929714	1	316	38	32833	auxin homeostasis	BP	1	AT5G16530
GO:1990748	0.35578	0.836539	3	316	192	32833	cellular detoxification	BP	1	AT5G65840,AT3G26060,AT2G37240
GO:1901681	0.35586	0.929256	1	316	39	32833	sulfur compound binding	MF	1	AT2G29450
GO:0006354	0.35619	0.929074	1	316	40	32833	DNA-templated transcription, elongation	BP	1	AT5G43630
GO:0051704	0.3568	0.724803	21	316	1862	32833	multi-organism process	BP	1	AT1G11330,AT4G37150,AT4G09650,AT5G66570,AT1G33560,AT1G32060,AT4G26850,AT4G12480,AT2G43530,AT2G39730,AT4G23260,AT4G25050,AT1G20020,AT4G01050,AT2G37660,AT4G03280,AT2G38870,AT5G46350,AT4G12470,AT3G44880,AT1G06680
GO:0052545	0.35712	0.928753	1	316	38	32833	callose localization	BP	1	AT4G26850
GO:0010410	0.35863	0.868176	2	316	109	32833	hemicellulose metabolic process	BP	1	AT2G36870,AT4G37800
GO:0017004	0.35954	0.927477	1	316	44	32833	cytochrome complex assembly	BP	1	AT5G56090
GO:0048583	0.36008	0.754409	10	316	759	32833	regulation of response to stimulus	BP	1	AT5G56860,AT5G11260,AT1G10370,AT2G16365,AT4G32770,AT5G16530,AT5G64940,AT4G26150,AT3G17609,AT5G46350
GO:0031461	0.36112	0.83279	3	316	190	32833	cullin-RING ubiquitin ligase complex	CC	1	AT5G52250,AT1G53090,AT5G23730
GO:0052547	0.36125	0.926636	1	316	47	32833	regulation of peptidase activity	BP	1	AT2G38870
GO:0031329	0.36143	0.866393	2	316	112	32833	regulation of cellular catabolic process	BP	1	AT3G57190,AT4G34830
GO:0043531	0.36159	0.832489	3	316	185	32833	ADP binding	MF	1	AT1G58848,AT2G39730,AT1G33560
GO:0046173	0.36272	0.926271	1	316	39	32833	polyol biosynthetic process	BP	1	AT5G51110
GO:0019682	0.36306	0.926122	1	316	39	32833	glyceraldehyde-3-phosphate metabolic process	BP	1	AT5G35790
GO:0009955	0.36431	0.925525	1	316	40	32833	adaxial/abaxial pattern specification	BP	1	AT2G45450
GO:0016638	0.36495	0.925286	1	316	39	32833	oxidoreductase activity, acting on the CH-NH2 group of donors	MF	1	AT5G04140
GO:1901361	0.36518	0.791774	5	316	348	32833	organic cyclic compound catabolic process	BP	1	AT5G48880,AT3G57190,AT5G53970,AT3G44880,AT4G34830
GO:0006817	0.36586	0.924879	1	316	39	32833	phosphate ion transport	BP	1	AT3G26570
GO:0006754	0.36817	0.862088	2	316	116	32833	ATP biosynthetic process	BP	1	AT4G09650,AT4G04640
GO:0046686	0.36861	0.789063	5	316	348	32833	response to cadmium ion	BP	1	AT5G23120,AT3G16350,AT5G64940,AT1G42970,AT5G16970
GO:0042558	0.36895	0.923414	1	316	41	32833	pteridine-containing compound metabolic process	BP	1	AT5G51110
GO:0005342	0.36925	0.861447	2	316	112	32833	organic acid transmembrane transporter activity	MF	1	AT5G19500,AT4G00370
GO:0046943	0.36925	0.861447	2	316	112	32833	carboxylic acid transmembrane transporter activity	MF	1	AT5G19500,AT4G00370
GO:0009914	0.36993	0.860979	2	316	115	32833	hormone transport	BP	1	AT5G13930,AT5G16530
GO:0033293	0.37049	0.922602	1	316	44	32833	monocarboxylic acid binding	MF	1	AT5G45870
GO:0080090	0.37157	0.692522	38	316	3232	32833	regulation of primary metabolic process	BP	1	AT5G56860,AT5G11260,AT1G25440,AT4G34830,AT3G16350,AT3G17040,AT5G45870,AT2G36080,AT5G08050,AT5G46350,AT3G57190,AT5G57180,AT5G02160,AT2G16365,AT1G69310,AT4G18020,AT5G43630,AT5G13930,AT2G28700,AT4G17600,AT2G47460,AT5G47110,AT5G23000,AT3G54990,AT4G08150,AT3G17609,AT5G66570,AT3G56290,AT3G04420,AT5G24120,AT2G36990,AT1G02340,AT5G27810,AT2G38870,AT1G20340,AT3G02730,AT4G26150,AT5G14370
GO:0033108	0.37476	0.920654	1	316	44	32833	mitochondrial respiratory chain complex assembly	BP	1	AT4G18810
GO:0045861	0.37478	0.920486	1	316	49	32833	negative regulation of proteolysis	BP	1	AT2G38870
GO:0006631	0.37502	0.800154	4	316	271	32833	fatty acid metabolic process	BP	1	AT5G48880,AT4G32770,AT4G27030,AT4G25050
GO:0010089	0.37836	0.91906	1	316	42	32833	xylem development	BP	1	AT4G08150
GO:0033037	0.37904	0.918786	1	316	41	32833	polysaccharide localization	BP	1	AT4G26850
GO:0098662	0.37998	0.767557	6	316	438	32833	inorganic cation transmembrane transport	BP	1	AT5G56090,AT2G18480,AT4G04640,AT4G04750,AT4G09650,AT4G04850
GO:0015295	0.38098	0.853854	2	316	113	32833	solute:proton symporter activity	MF	1	AT4G04750,AT2G18480
GO:0042126	0.38111	0.917817	1	316	41	32833	nitrate metabolic process	BP	1	AT1G71500
GO:0042128	0.38111	0.917817	1	316	41	32833	nitrate assimilation	BP	1	AT1G71500
GO:0102483	0.38207	0.917365	1	316	41	32833	scopolin beta-glucosidase activity	MF	1	AT1G60270
GO:0033993	0.38218	0.730319	11	316	862	32833	response to lipid	BP	1	AT5G56860,AT5G11260,AT1G02340,AT3G16350,AT5G15970,AT5G51110,AT5G45870,AT4G12480,AT4G26150,AT5G46350,AT5G54270
GO:0010208	0.38412	0.916352	1	316	42	32833	pollen wall assembly	BP	1	AT1G65060
GO:0010167	0.38427	0.916281	1	316	42	32833	response to nitrate	BP	1	AT4G26150
GO:0098805	0.38502	0.719559	13	316	1037	32833	whole membrane	CC	1	AT1G78460,AT1G73650,AT3G17040,AT3G21520,AT4G27440,AT3G55120,AT3G57020,AT4G12480,AT5G13930,AT1G78450,AT4G12470,AT1G17100,AT5G22020
GO:0019888	0.3857	0.915523	1	316	44	32833	protein phosphatase regulator activity	MF	1	AT5G45870
GO:0051240	0.38579	0.850644	2	316	117	32833	positive regulation of multicellular organismal process	BP	1	AT3G22840,AT4G14690
GO:0006402	0.38661	0.850092	2	316	118	32833	mRNA catabolic process	BP	1	AT3G57190,AT4G34830
GO:0051181	0.38706	0.914871	1	316	44	32833	cofactor transport	BP	1	AT4G00370
GO:0140104	0.39066	0.91306	1	316	46	32833	molecular carrier activity	MF	1	AT4G25050
GO:1905393	0.39263	0.846063	2	316	119	32833	plant organ formation	BP	1	AT2G18480,AT5G23000
GO:0009756	0.39395	0.911567	1	316	43	32833	carbohydrate mediated signaling	BP	1	AT5G56860
GO:0010182	0.39395	0.911567	1	316	43	32833	sugar mediated signaling pathway	BP	1	AT5G56860
GO:0009694	0.39396	0.911521	1	316	44	32833	jasmonic acid metabolic process	BP	1	AT4G37150
GO:0008219	0.39508	0.80799	3	316	198	32833	cell death	BP	1	AT1G33560,AT4G12470,AT3G44880
GO:0043562	0.39578	0.910477	1	316	48	32833	cellular response to nitrogen levels	BP	1	AT3G08860
GO:0005985	0.39683	0.910144	1	316	43	32833	sucrose metabolic process	BP	1	AT3G52340
GO:0015294	0.3975	0.842804	2	316	117	32833	solute:cation symporter activity	MF	1	AT4G04750,AT2G18480
GO:0009145	0.39788	0.842468	2	316	124	32833	purine nucleoside triphosphate biosynthetic process	BP	1	AT4G09650,AT4G04640
GO:0009206	0.39788	0.842468	2	316	124	32833	purine ribonucleoside triphosphate biosynthetic process	BP	1	AT4G09650,AT4G04640
GO:1901363	0.39815	0.650086	86	316	7467	32833	heterocyclic compound binding	MF	1	AT5G11260,AT3G17040,AT2G36080,AT1G58848,AT5G46350,AT1G78460,AT5G24120,AT4G18020,AT4G37310,AT1G50250,AT4G23260,AT1G20020,AT4G34190,AT5G24850,AT3G17609,AT4G17600,AT1G11330,AT4G26850,AT5G53970,AT1G44575,AT4G26150,AT2G47460,AT3G56940,AT1G06680,AT2G34810,AT1G69310,AT5G43630,AT2G39730,AT2G21960,AT1G76730,AT1G62750,AT2G16740,AT3G54990,AT1G32060,AT3G08700,AT4G15530,AT1G78450,AT3G08860,AT1G68010,AT5G27810…
GO:0010927	0.3984	0.909324	1	316	44	32833	cellular component assembly involved in morphogenesis	BP	1	AT1G65060
GO:0019208	0.39946	0.908721	1	316	46	32833	phosphatase regulator activity	MF	1	AT5G45870
GO:0016877	0.3996	0.908727	1	316	44	32833	ligase activity, forming carbon-sulfur bonds	MF	1	AT1G65060
GO:0048573	0.39978	0.841209	2	316	121	32833	photoperiodism, flowering	BP	1	AT5G56860,AT4G26150
GO:0031122	0.39998	0.908459	1	316	46	32833	cytoplasmic microtubule organization	BP	1	AT4G23496
GO:0022804	0.402	0.730693	8	316	609	32833	active transmembrane transporter activity	MF	1	AT3G26570,AT2G18480,AT4G04640,AT5G17700,AT4G00370,AT4G04750,AT4G09650,AT4G04850
GO:0048527	0.40473	0.837782	2	316	124	32833	lateral root development	BP	1	AT2G18480,AT1G10370
GO:0042214	0.40795	0.904449	1	316	45	32833	terpene metabolic process	BP	1	AT5G57030
GO:0048029	0.4112	0.90269	1	316	47	32833	monosaccharide binding	MF	1	AT5G08640
GO:0097159	0.41151	0.637218	86	316	7491	32833	organic cyclic compound binding	MF	1	AT5G11260,AT3G17040,AT2G36080,AT1G58848,AT5G46350,AT1G78460,AT5G24120,AT4G18020,AT4G37310,AT1G50250,AT4G23260,AT1G20020,AT4G34190,AT5G24850,AT3G17609,AT4G17600,AT1G11330,AT4G26850,AT5G53970,AT1G44575,AT4G26150,AT2G47460,AT3G56940,AT1G06680,AT2G34810,AT1G69310,AT5G43630,AT2G39730,AT2G21960,AT1G76730,AT1G62750,AT2G16740,AT3G54990,AT1G32060,AT3G08700,AT4G15530,AT1G78450,AT3G08860,AT1G68010,AT5G27810…
GO:0009606	0.41192	0.832785	2	316	125	32833	tropism	BP	1	AT5G11260,AT2G02950
GO:0140110	0.41338	0.672905	21	316	1780	32833	transcription regulator activity	MF	1	AT2G47460,AT5G56860,AT5G11260,AT2G36990,AT1G25440,AT4G18020,AT5G27810,AT1G02340,AT5G23000,AT3G54990,AT4G08150,AT3G16350,AT1G69310,AT2G36080,AT5G24120,AT3G04420,AT4G26150,AT3G17609,AT5G46350,AT2G28700,AT4G17600
GO:0009816	0.41523	0.900622	1	316	46	32833	defense response to bacterium, incompatible interaction	BP	1	AT3G44880
GO:2001057	0.41561	0.900419	1	316	46	32833	reactive nitrogen species metabolic process	BP	1	AT1G71500
GO:0010928	0.41655	0.899885	1	316	47	32833	regulation of auxin mediated signaling pathway	BP	1	AT5G16530
GO:0031668	0.41893	0.789669	3	316	211	32833	cellular response to extracellular stimulus	BP	1	AT1G23010,AT3G08860,AT1G68010
GO:0009798	0.42004	0.897952	1	316	49	32833	axis specification	BP	1	AT2G45450
GO:0006638	0.4208	0.897622	1	316	47	32833	neutral lipid metabolic process	BP	1	AT1G54570
GO:0006639	0.4208	0.897622	1	316	47	32833	acylglycerol metabolic process	BP	1	AT1G54570
GO:0043436	0.42105	0.677156	16	316	1302	32833	oxoacid metabolic process	BP	1	AT5G48880,AT4G37150,AT4G32770,AT4G27030,AT1G78440,AT2G35370,AT4G26850,AT4G37310,AT5G53970,AT3G21720,AT4G25050,AT1G32470,AT1G71500,AT4G15530,AT1G66540,AT5G04140
GO:0006635	0.42244	0.896702	1	316	48	32833	fatty acid beta-oxidation	BP	1	AT5G48880
GO:0009696	0.4231	0.896346	1	316	48	32833	salicylic acid metabolic process	BP	1	AT4G37150
GO:0071941	0.4232	0.896327	1	316	47	32833	nitrogen cycle metabolic process	BP	1	AT1G71500
GO:0006082	0.42465	0.673817	16	316	1305	32833	organic acid metabolic process	BP	1	AT5G48880,AT4G37150,AT4G32770,AT4G27030,AT1G78440,AT2G35370,AT4G26850,AT4G37310,AT5G53970,AT3G21720,AT4G25050,AT1G32470,AT1G71500,AT4G15530,AT1G66540,AT5G04140
GO:0043666	0.42663	0.89435	1	316	50	32833	regulation of phosphoprotein phosphatase activity	BP	1	AT5G45870
GO:0010150	0.42742	0.821746	2	316	127	32833	leaf senescence	BP	1	AT5G64940,AT2G39730
GO:0009894	0.42984	0.819973	2	316	129	32833	regulation of catabolic process	BP	1	AT3G57190,AT4G34830
GO:0051094	0.43043	0.81956	2	316	128	32833	positive regulation of developmental process	BP	1	AT3G22840,AT4G14690
GO:0006541	0.43065	0.892178	1	316	49	32833	glutamine metabolic process	BP	1	AT5G04140
GO:0062012	0.43178	0.818576	2	316	128	32833	regulation of small molecule metabolic process	BP	1	AT5G47110,AT4G17600
GO:0048522	0.43395	0.671392	14	316	1173	32833	positive regulation of cellular process	BP	1	AT2G47460,AT5G56860,AT5G47110,AT2G16365,AT5G24120,AT4G18020,AT5G27810,AT5G08050,AT4G26150,AT2G36990,AT2G28700,AT3G56290,AT4G04850,AT4G17600
GO:0005773	0.4361	0.669401	14	316	1161	32833	vacuole	CC	1	AT1G78460,AT4G18810,AT2G37970,AT1G73650,AT3G21520,AT3G17040,AT1G22750,AT3G55120,AT3G57020,AT2G34080,AT5G13930,AT1G78450,AT1G17100,AT5G22020
GO:0046496	0.43645	0.815158	2	316	128	32833	nicotinamide nucleotide metabolic process	BP	1	AT1G55670,AT5G35790
GO:0019219	0.43684	0.637935	30	316	2602	32833	regulation of nucleobase-containing compound metabolic process	BP	1	AT5G56860,AT5G11260,AT1G25440,AT4G34830,AT3G16350,AT3G17040,AT2G36080,AT5G08050,AT5G46350,AT4G26150,AT3G57190,AT5G57180,AT2G16365,AT1G69310,AT4G18020,AT5G43630,AT2G28700,AT4G17600,AT2G47460,AT5G23000,AT3G54990,AT3G17609,AT3G56290,AT3G04420,AT5G24120,AT2G36990,AT1G02340,AT5G27810,AT4G08150,AT5G14370
GO:0030145	0.43709	0.888367	1	316	55	32833	manganese ion binding	MF	1	AT1G67740
GO:0071496	0.43745	0.774959	3	316	217	32833	cellular response to external stimulus	BP	1	AT1G23010,AT3G08860,AT1G68010
GO:0009201	0.43821	0.813795	2	316	134	32833	ribonucleoside triphosphate biosynthetic process	BP	1	AT4G09650,AT4G04640
GO:0004857	0.43857	0.77394	3	316	241	32833	enzyme inhibitor activity	MF	1	AT2G38870,AT5G45870,AT3G02730
GO:0009648	0.43904	0.813215	2	316	131	32833	photoperiodism	BP	1	AT5G56860,AT4G26150
GO:0009631	0.43918	0.887244	1	316	53	32833	cold acclimation	BP	1	AT4G12470
GO:0003993	0.43947	0.887187	1	316	50	32833	acid phosphatase activity	MF	1	AT1G54780
GO:0009737	0.44231	0.694847	8	316	641	32833	response to abscisic acid	BP	1	AT5G11260,AT1G02340,AT5G15970,AT5G51110,AT5G45870,AT4G12480,AT5G46350,AT5G54270
GO:0048585	0.44332	0.770227	3	316	215	32833	negative regulation of response to stimulus	BP	1	AT5G56860,AT1G10370,AT4G26150
GO:0019362	0.44374	0.809733	2	316	130	32833	pyridine nucleotide metabolic process	BP	1	AT1G55670,AT5G35790
GO:0032787	0.444	0.702028	7	316	549	32833	monocarboxylic acid metabolic process	BP	1	AT5G48880,AT4G37150,AT4G32770,AT4G27030,AT3G21720,AT4G25050,AT4G15530
GO:0005739	0.44551	0.646711	19	316	1675	32833	mitochondrion	CC	1	AT1G62750,AT3G08860,AT5G54770,AT5G56090,AT5G24850,AT4G34830,AT2G35370,AT4G04640,AT2G25530,AT5G50100,AT5G13770,AT1G32470,AT5G04140,AT1G19140,AT5G53880,AT5G13630,AT5G15910,AT5G24120,AT1G01170
GO:0010311	0.44594	0.883429	1	316	51	32833	lateral root formation	BP	1	AT2G18480
GO:0051607	0.44863	0.881819	1	316	52	32833	defense response to virus	BP	1	AT5G46350
GO:0009062	0.44901	0.881599	1	316	52	32833	fatty acid catabolic process	BP	1	AT5G48880
GO:0097305	0.44935	0.688439	8	316	645	32833	response to alcohol	BP	1	AT5G11260,AT1G02340,AT5G15970,AT5G51110,AT5G45870,AT4G12480,AT5G46350,AT5G54270
GO:0015298	0.45111	0.880397	1	316	51	32833	solute:cation antiporter activity	MF	1	AT4G04850
GO:0015299	0.45111	0.880397	1	316	51	32833	solute:proton antiporter activity	MF	1	AT4G04850
GO:0050793	0.45211	0.678584	9	316	745	32833	regulation of developmental process	BP	1	AT5G56860,AT5G11260,AT2G16365,AT4G14690,AT3G22840,AT2G16385,AT4G26150,AT3G17609,AT2G28700
GO:0005811	0.45217	0.879631	1	316	55	32833	lipid droplet	CC	1	AT1G78970
GO:0010921	0.45289	0.879234	1	316	54	32833	regulation of phosphatase activity	BP	1	AT5G45870
GO:0050789	0.45306	0.601247	67	316	5962	32833	regulation of biological process	BP	1	AT5G56860,AT5G11260,AT1G10370,AT2G30570,AT1G25440,AT4G34830,AT3G16350,AT3G17040,AT5G45870,AT5G16530,AT3G57640,AT2G36080,AT1G53090,AT3G26060,AT5G08050,AT5G46350,AT3G57190,AT1G06430,AT5G02160,AT4G32770,AT2G16365,AT5G57180,AT4G18020,AT5G43630,AT1G50250,AT2G16385,AT5G65870,AT5G13930,AT1G71500,AT1G13670,AT1G55670,AT2G28700,AT4G04850,AT2G47460,AT5G47110,AT2G37970,AT5G23000,AT1G67740,AT3G54990,AT3G52740…
GO:0009142	0.45379	0.802073	2	316	138	32833	nucleoside triphosphate biosynthetic process	BP	1	AT4G09650,AT4G04640
GO:0010039	0.45503	0.877963	1	316	54	32833	response to iron ion	BP	1	AT2G16385
GO:0048528	0.45585	0.800512	2	316	137	32833	post-embryonic root development	BP	1	AT2G18480,AT1G10370
GO:0098655	0.45725	0.700871	6	316	476	32833	cation transmembrane transport	BP	1	AT5G56090,AT2G18480,AT4G04640,AT4G04750,AT4G09650,AT4G04850
GO:0034614	0.45918	0.87543	1	316	55	32833	cellular response to reactive oxygen species	BP	1	AT5G46350
GO:0065007	0.461	0.591124	76	316	6783	32833	biological regulation	BP	1	AT5G48880,AT5G56860,AT5G11260,AT1G10370,AT2G30570,AT1G25440,AT4G34830,AT3G16350,AT3G17040,AT4G04640,AT5G45870,AT5G16530,AT3G57640,AT2G36080,AT1G53090,AT3G26060,AT5G08050,AT5G46350,AT3G57190,AT1G06430,AT1G13670,AT5G02160,AT4G37150,AT4G32770,AT2G16365,AT5G57180,AT4G18020,AT1G78440,AT2G35370,AT5G43630,AT1G50250,AT2G39730,AT2G16385,AT5G65870,AT5G13930,AT1G71500,AT5G52250,AT1G32470,AT2G28700,AT4G04850…
GO:0009723	0.46112	0.729519	4	316	312	32833	response to ethylene	BP	1	AT2G47460,AT3G16350,AT3G54990,AT4G27440
GO:0019395	0.46172	0.873922	1	316	54	32833	fatty acid oxidation	BP	1	AT5G48880
GO:0043565	0.46173	0.653234	12	316	1016	32833	sequence-specific DNA binding	MF	1	AT2G47460,AT5G56860,AT5G11260,AT1G69310,AT5G27810,AT5G23000,AT4G08150,AT4G26150,AT3G17609,AT5G46350,AT3G57190,AT2G28700
GO:2000112	0.464	0.611784	30	316	2633	32833	regulation of cellular macromolecule biosynthetic process	BP	1	AT5G56860,AT5G11260,AT1G25440,AT3G16350,AT3G17040,AT2G36080,AT5G08050,AT5G46350,AT5G57180,AT5G02160,AT2G16365,AT1G69310,AT4G18020,AT5G43630,AT2G28700,AT4G17600,AT2G47460,AT5G23000,AT3G54990,AT4G08150,AT3G17609,AT3G56290,AT3G04420,AT5G24120,AT2G36990,AT1G02340,AT5G27810,AT1G20340,AT4G26150,AT5G14370
GO:0005764	0.46428	0.872354	1	316	54	32833	lysosome	CC	1	AT2G34080
GO:0006518	0.46466	0.66061	10	316	902	32833	peptide metabolic process	BP	1	AT1G62750,AT1G59700,AT1G10370,AT5G02160,AT4G35250,AT3G17040,AT1G20340,AT1G68590,AT2G29450,AT3G57190
GO:0051336	0.46552	0.751793	3	316	233	32833	regulation of hydrolase activity	BP	1	AT2G38870,AT5G45870,AT3G17040
GO:0042545	0.46732	0.791632	2	316	138	32833	cell wall modification	BP	1	AT4G26850,AT1G26770
GO:0055080	0.4685	0.749327	3	316	224	32833	cation homeostasis	BP	1	AT5G64940,AT1G20340,AT2G16385
GO:0048878	0.46935	0.703837	5	316	395	32833	chemical homeostasis	BP	1	AT5G56860,AT5G64940,AT1G20340,AT2G16385,AT5G16530
GO:0016311	0.47081	0.702521	5	316	397	32833	dephosphorylation	BP	1	AT5G66570,AT5G45870,AT5G10100,AT3G52340,AT1G54780
GO:0010563	0.47129	0.86777	1	316	61	32833	negative regulation of phosphorus metabolic process	BP	1	AT5G45870
GO:0045936	0.47129	0.86777	1	316	61	32833	negative regulation of phosphate metabolic process	BP	1	AT5G45870
GO:0042752	0.47276	0.867001	1	316	56	32833	regulation of circadian rhythm	BP	1	AT5G11260
GO:0004185	0.47645	0.864663	1	316	56	32833	serine-type carboxypeptidase activity	MF	1	AT2G23000
GO:0010817	0.4788	0.695291	5	316	401	32833	regulation of hormone levels	BP	1	AT5G48880,AT4G37150,AT1G78440,AT5G13930,AT5G16530
GO:0006099	0.47923	0.862814	1	316	58	32833	tricarboxylic acid cycle	BP	1	AT3G21720
GO:0006101	0.47923	0.862814	1	316	58	32833	citrate metabolic process	BP	1	AT3G21720
GO:0005085	0.47956	0.86263	1	316	57	32833	guanyl-nucleotide exchange factor activity	MF	1	AT4G26850
GO:0009127	0.48014	0.781402	2	316	145	32833	purine nucleoside monophosphate biosynthetic process	BP	1	AT4G09650,AT4G04640
GO:0009168	0.48014	0.781402	2	316	145	32833	purine ribonucleoside monophosphate biosynthetic process	BP	1	AT4G09650,AT4G04640
GO:0016722	0.48134	0.861521	1	316	56	32833	oxidoreductase activity, oxidizing metal ions	MF	1	AT1G23010
GO:0008270	0.48263	0.657582	8	316	675	32833	zinc ion binding	MF	1	AT5G56860,AT1G23740,AT1G25440,AT5G20220,AT5G43630,AT5G54770,AT1G06430,AT4G26150
GO:0000323	0.48288	0.860486	1	316	57	32833	lytic vacuole	CC	1	AT2G34080
GO:0098656	0.48354	0.736455	3	316	227	32833	anion transmembrane transport	BP	1	AT5G19500,AT3G26570,AT4G00370
GO:0016763	0.48468	0.859309	1	316	57	32833	transferase activity, transferring pentosyl groups	MF	1	AT5G54770
GO:0072524	0.48477	0.777709	2	316	141	32833	pyridine-containing compound metabolic process	BP	1	AT1G55670,AT5G35790
GO:0010556	0.4859	0.590445	30	316	2659	32833	regulation of macromolecule biosynthetic process	BP	1	AT5G56860,AT5G11260,AT1G25440,AT3G16350,AT3G17040,AT2G36080,AT5G08050,AT5G46350,AT5G57180,AT5G02160,AT2G16365,AT1G69310,AT4G18020,AT5G43630,AT2G28700,AT4G17600,AT2G47460,AT5G23000,AT3G54990,AT4G08150,AT3G17609,AT3G56290,AT3G04420,AT5G24120,AT2G36990,AT1G02340,AT5G27810,AT1G20340,AT4G26150,AT5G14370
GO:0042908	0.48605	0.858414	1	316	57	32833	xenobiotic transport	BP	1	AT5G17700
GO:0009408	0.48872	0.731927	3	316	233	32833	response to heat	BP	1	AT3G22840,AT4G26850,AT4G14690
GO:0010604	0.48875	0.637858	10	316	865	32833	positive regulation of macromolecule metabolic process	BP	1	AT2G47460,AT2G16365,AT5G24120,AT4G18020,AT4G34830,AT5G27810,AT5G08050,AT2G36990,AT2G28700,AT3G56290
GO:0006401	0.49067	0.772865	2	316	145	32833	RNA catabolic process	BP	1	AT3G57190,AT4G34830
GO:0006355	0.49272	0.587423	27	316	2398	32833	regulation of transcription, DNA-templated	BP	1	AT5G56860,AT5G11260,AT1G25440,AT3G16350,AT2G36080,AT5G08050,AT5G46350,AT4G26150,AT5G57180,AT2G16365,AT1G69310,AT4G18020,AT5G43630,AT2G28700,AT4G17600,AT2G47460,AT5G23000,AT3G54990,AT3G17609,AT3G56290,AT3G04420,AT5G24120,AT2G36990,AT1G02340,AT5G27810,AT4G08150,AT5G14370
GO:0010383	0.49373	0.770377	2	316	143	32833	cell wall polysaccharide metabolic process	BP	1	AT2G36870,AT4G37800
GO:0015629	0.49684	0.851045	1	316	62	32833	actin cytoskeleton	CC	1	AT1G64500
GO:0046364	0.50273	0.847086	1	316	60	32833	monosaccharide biosynthetic process	BP	1	AT4G26850
GO:0046483	0.5053	0.552463	59	316	5290	32833	heterocycle metabolic process	BP	1	AT5G56860,AT5G11260,AT5G56090,AT1G25440,AT4G34830,AT5G53970,AT3G17040,AT4G04640,AT3G51820,AT1G12370,AT2G36080,AT4G24350,AT5G08050,AT1G03630,AT3G57190,AT5G46350,AT4G14690,AT4G32770,AT2G16365,AT5G57180,AT4G18020,AT4G34730,AT5G43630,AT4G37310,AT3G16350,AT1G55670,AT2G28700,AT4G09650,AT5G13630,AT2G47460,AT5G54770,AT5G24850,AT4G36530,AT5G23000,AT3G54990,AT3G44880,AT4G08150,AT1G69310,AT2G23840,AT3G17609…
GO:0009505	0.50605	0.689284	4	316	323	32833	plant-type cell wall	CC	1	AT4G12480,AT4G24350,AT1G26770,AT2G16385
GO:0098771	0.5067	0.716015	3	316	237	32833	inorganic ion homeostasis	BP	1	AT5G64940,AT1G20340,AT2G16385
GO:0071322	0.50703	0.844067	1	316	61	32833	cellular response to carbohydrate stimulus	BP	1	AT5G56860
GO:1903506	0.50785	0.572513	27	316	2415	32833	regulation of nucleic acid-templated transcription	BP	1	AT5G56860,AT5G11260,AT1G25440,AT3G16350,AT2G36080,AT5G08050,AT5G46350,AT4G26150,AT5G57180,AT2G16365,AT1G69310,AT4G18020,AT5G43630,AT2G28700,AT4G17600,AT2G47460,AT5G23000,AT3G54990,AT3G17609,AT3G56290,AT3G04420,AT5G24120,AT2G36990,AT1G02340,AT5G27810,AT4G08150,AT5G14370
GO:2001141	0.50785	0.572513	27	316	2415	32833	regulation of RNA biosynthetic process	BP	1	AT5G56860,AT5G11260,AT1G25440,AT3G16350,AT2G36080,AT5G08050,AT5G46350,AT4G26150,AT5G57180,AT2G16365,AT1G69310,AT4G18020,AT5G43630,AT2G28700,AT4G17600,AT2G47460,AT5G23000,AT3G54990,AT3G17609,AT3G56290,AT3G04420,AT5G24120,AT2G36990,AT1G02340,AT5G27810,AT4G08150,AT5G14370
GO:0015849	0.50844	0.758018	2	316	150	32833	organic acid transport	BP	1	AT5G19500,AT4G00370
GO:0046942	0.50844	0.758018	2	316	150	32833	carboxylic acid transport	BP	1	AT5G19500,AT4G00370
GO:0072350	0.51068	0.84141	1	316	64	32833	tricarboxylic acid metabolic process	BP	1	AT3G21720
GO:0008047	0.51266	0.754392	2	316	153	32833	enzyme activator activity	MF	1	AT2G39730,AT3G02730
GO:0009749	0.51784	0.836301	1	316	64	32833	response to glucose	BP	1	AT5G56860
GO:0097435	0.51977	0.748243	2	316	157	32833	supramolecular fiber organization	BP	1	AT4G23496,AT1G64500
GO:0007275	0.52065	0.555005	31	316	2760	32833	multicellular organism development	BP	1	AT5G56860,AT5G11260,AT1G10370,AT4G14690,AT3G21520,AT5G16530,AT5G64940,AT5G07190,AT5G52250,AT2G16365,AT5G24120,AT1G50250,AT2G39730,AT2G16385,AT4G25050,AT5G65870,AT2G28700,AT2G45450,AT1G62750,AT1G65060,AT5G23000,AT3G44880,AT4G08150,AT3G17609,AT1G06430,AT2G36990,AT5G27810,AT2G18480,AT5G23730,AT4G26150,AT3G22840
GO:0034440	0.52113	0.83392	1	316	64	32833	lipid oxidation	BP	1	AT5G48880
GO:0070008	0.52125	0.833833	1	316	64	32833	serine-type exopeptidase activity	MF	1	AT2G23000
GO:0031226	0.52642	0.670209	4	316	339	32833	intrinsic component of plasma membrane	CC	1	AT4G04750,AT2G18480,AT5G19500,AT3G26570
GO:0018958	0.52807	0.82876	1	316	66	32833	phenol-containing compound metabolic process	BP	1	AT4G37150
GO:0031400	0.5281	0.828592	1	316	71	32833	negative regulation of protein modification process	BP	1	AT5G45870
GO:0010468	0.53023	0.544375	32	316	2889	32833	regulation of gene expression	BP	1	AT5G56860,AT5G11260,AT1G25440,AT4G34830,AT3G16350,AT3G17040,AT2G36080,AT5G08050,AT5G46350,AT3G57190,AT5G57180,AT5G02160,AT2G16365,AT1G69310,AT4G18020,AT5G43630,AT2G28700,AT4G17600,AT2G47460,AT5G23000,AT3G54990,AT4G08150,AT3G17609,AT3G56290,AT3G04420,AT5G24120,AT2G36990,AT1G02340,AT5G27810,AT1G20340,AT4G26150,AT5G14370
GO:0070887	0.53036	0.569175	17	316	1515	32833	cellular response to chemical stimulus	BP	1	AT5G48880,AT5G56860,AT5G11260,AT1G68010,AT2G37240,AT3G54990,AT1G13670,AT5G45870,AT5G57345,AT5G16530,AT5G64940,AT3G26060,AT4G26150,AT5G65840,AT5G46350,AT1G53670,AT1G02340
GO:0008514	0.53104	0.738412	2	316	154	32833	organic anion transmembrane transporter activity	MF	1	AT5G19500,AT4G00370
GO:0051259	0.53111	0.826434	1	316	68	32833	protein complex oligomerization	BP	1	AT3G26650
GO:0016866	0.53208	0.825762	1	316	66	32833	intramolecular transferase activity	MF	1	AT1G78970
GO:0010102	0.53256	0.825406	1	316	66	32833	lateral root morphogenesis	BP	1	AT2G18480
GO:0098661	0.53309	0.825038	1	316	65	32833	inorganic anion transmembrane transport	BP	1	AT3G26570
GO:0098660	0.53569	0.615728	7	316	602	32833	inorganic ion transmembrane transport	BP	1	AT5G56090,AT3G26570,AT2G18480,AT4G04640,AT4G04750,AT4G09650,AT4G04850
GO:0000151	0.53611	0.688992	3	316	251	32833	ubiquitin ligase complex	CC	1	AT5G52250,AT1G53090,AT5G23730
GO:0016143	0.53618	0.733828	2	316	155	32833	S-glycoside metabolic process	BP	1	AT1G66540,AT4G37310
GO:0019757	0.53618	0.733828	2	316	155	32833	glycosinolate metabolic process	BP	1	AT1G66540,AT4G37310
GO:0019760	0.53618	0.733828	2	316	155	32833	glucosinolate metabolic process	BP	1	AT1G66540,AT4G37310
GO:0019752	0.53725	0.575665	13	316	1136	32833	carboxylic acid metabolic process	BP	1	AT5G48880,AT4G37150,AT4G32770,AT1G78440,AT2G35370,AT4G26850,AT4G27030,AT5G53970,AT3G21720,AT4G25050,AT1G32470,AT5G04140,AT4G15530
GO:0010101	0.53794	0.821294	1	316	67	32833	post-embryonic root morphogenesis	BP	1	AT2G18480
GO:0003746	0.5381	0.821117	1	316	69	32833	translation elongation factor activity	MF	1	AT1G62750
GO:0009156	0.53835	0.731833	2	316	161	32833	ribonucleoside monophosphate biosynthetic process	BP	1	AT4G09650,AT4G04640
GO:0032501	0.53862	0.533996	34	316	3060	32833	multicellular organismal process	BP	1	AT5G56860,AT5G11260,AT1G10370,AT4G14690,AT3G21520,AT5G16530,AT5G64940,AT1G23010,AT5G07190,AT4G32770,AT2G16365,AT5G24120,AT1G50250,AT2G39730,AT2G16385,AT4G25050,AT5G65870,AT2G28700,AT2G45450,AT1G62750,AT1G65060,AT5G23000,AT5G52250,AT3G44880,AT4G08150,AT3G17609,AT1G06430,AT1G11330,AT2G36990,AT5G27810,AT2G18480,AT5G23730,AT4G26150,AT3G22840
GO:0043624	0.54026	0.819456	1	316	69	32833	cellular protein complex disassembly	BP	1	AT3G57190
GO:0004180	0.54189	0.818236	1	316	68	32833	carboxypeptidase activity	MF	1	AT2G23000
GO:0015318	0.5421	0.600073	8	316	697	32833	inorganic molecular entity transmembrane transporter activity	MF	1	AT5G19500,AT3G26570,AT2G18480,AT4G04640,AT4G00370,AT4G04750,AT4G09650,AT4G04850
GO:0016831	0.54524	0.815575	1	316	70	32833	carboxy-lyase activity	MF	1	AT1G67090
GO:0010051	0.54665	0.814529	1	316	68	32833	xylem and phloem pattern formation	BP	1	AT4G08150
GO:0015171	0.54733	0.814002	1	316	68	32833	amino acid transmembrane transporter activity	MF	1	AT5G19500
GO:0002252	0.54778	0.813615	1	316	69	32833	immune effector process	BP	1	AT5G46350
GO:0044087	0.55093	0.720383	2	316	164	32833	regulation of cellular component biogenesis	BP	1	AT2G36990,AT5G24120
GO:0048831	0.55118	0.674652	3	316	262	32833	regulation of shoot system development	BP	1	AT5G56860,AT2G28700,AT4G26150
GO:0000981	0.55155	0.719733	2	316	173	32833	DNA-binding transcription factor activity, RNA polymerase II-specific	MF	1	AT5G27810,AT2G28700
GO:0050790	0.5519	0.599594	7	316	647	32833	regulation of catalytic activity	BP	1	AT5G45870,AT2G38870,AT3G17040,AT4G04640,AT2G39730,AT3G02730,AT5G04140
GO:0048544	0.55263	0.809491	1	316	80	32833	recognition of pollen	BP	1	AT1G11330
GO:0009966	0.55515	0.642493	4	316	345	32833	regulation of signal transduction	BP	1	AT5G56860,AT5G11260,AT4G26150,AT5G16530
GO:0009746	0.55539	0.80752	1	316	71	32833	response to hexose	BP	1	AT5G56860
GO:0003333	0.55621	0.806859	1	316	71	32833	amino acid transmembrane transport	BP	1	AT5G19500
GO:0004197	0.55742	0.805911	1	316	70	32833	cysteine-type endopeptidase activity	MF	1	AT2G34080
GO:0046034	0.55763	0.714125	2	316	171	32833	ATP metabolic process	BP	1	AT4G09650,AT4G04640
GO:0009933	0.56036	0.803503	1	316	71	32833	meristem structural organization	BP	1	AT5G23000
GO:0012501	0.56132	0.710745	2	316	164	32833	programmed cell death	BP	1	AT1G33560,AT4G12470
GO:0034220	0.56219	0.57214	9	316	797	32833	ion transmembrane transport	BP	1	AT5G19500,AT5G56090,AT3G26570,AT2G18480,AT4G04640,AT4G00370,AT4G04750,AT4G09650,AT4G04850
GO:0016835	0.5627	0.709454	2	316	164	32833	carbon-oxygen lyase activity	MF	1	AT5G51110,AT1G78970
GO:0003002	0.56439	0.70785	2	316	166	32833	regionalization	BP	1	AT4G08150,AT2G45450
GO:0009850	0.56573	0.799074	1	316	72	32833	auxin metabolic process	BP	1	AT5G48880
GO:0008509	0.56624	0.660078	3	316	256	32833	anion transmembrane transporter activity	MF	1	AT5G19500,AT3G26570,AT4G00370
GO:0008037	0.56672	0.797971	1	316	83	32833	cell recognition	BP	1	AT1G11330
GO:0023051	0.56736	0.63038	4	316	352	32833	regulation of signaling	BP	1	AT5G56860,AT5G11260,AT4G26150,AT5G16530
GO:0009124	0.56814	0.704261	2	316	170	32833	nucleoside monophosphate biosynthetic process	BP	1	AT4G09650,AT4G04640
GO:0042910	0.5693	0.796106	1	316	72	32833	xenobiotic transmembrane transporter activity	MF	1	AT5G17700
GO:1901657	0.56977	0.656592	3	316	258	32833	glycosyl compound metabolic process	BP	1	AT4G37310,AT4G24350,AT1G66540
GO:0010646	0.56985	0.627885	4	316	353	32833	regulation of cell communication	BP	1	AT5G56860,AT5G11260,AT4G26150,AT5G16530
GO:1901605	0.56995	0.627795	4	316	349	32833	alpha-amino acid metabolic process	BP	1	AT2G35370,AT1G32470,AT5G53970,AT5G04140
GO:0010605	0.57079	0.571165	8	316	737	32833	negative regulation of macromolecule metabolic process	BP	1	AT5G45870,AT5G02160,AT4G34830,AT2G38870,AT3G17040,AT1G20340,AT2G36080,AT3G57190
GO:0072329	0.57337	0.79264	1	316	74	32833	monocarboxylic acid catabolic process	BP	1	AT5G48880
GO:0015075	0.57439	0.567509	8	316	716	32833	ion transmembrane transporter activity	MF	1	AT5G19500,AT3G26570,AT2G18480,AT4G04640,AT4G00370,AT4G04750,AT4G09650,AT4G04850
GO:0034284	0.57581	0.790546	1	316	75	32833	response to monosaccharide	BP	1	AT5G56860
GO:0009875	0.57753	0.788837	1	316	85	32833	pollen-pistil interaction	BP	1	AT1G11330
GO:0016591	0.57842	0.788188	1	316	80	32833	RNA polymerase II, holoenzyme	CC	1	AT5G43630
GO:0031669	0.57887	0.693946	2	316	174	32833	cellular response to nutrient levels	BP	1	AT1G23010,AT3G08860
GO:0099023	0.58091	0.786181	1	316	75	32833	tethering complex	CC	1	AT3G09520
GO:0016036	0.58222	0.785052	1	316	75	32833	cellular response to phosphate starvation	BP	1	AT1G23010
GO:0043085	0.58295	0.643411	3	316	270	32833	positive regulation of catalytic activity	BP	1	AT2G39730,AT3G02730,AT5G04140
GO:0061025	0.58503	0.782531	1	316	78	32833	membrane fusion	BP	1	AT3G21520
GO:0009205	0.58793	0.685043	2	316	181	32833	purine ribonucleoside triphosphate metabolic process	BP	1	AT4G09650,AT4G04640
GO:0022890	0.58898	0.588446	5	316	453	32833	inorganic cation transmembrane transporter activity	MF	1	AT4G04750,AT2G18480,AT4G09650,AT4G04640,AT4G04850
GO:0009908	0.58958	0.5729	6	316	551	32833	flower development	BP	1	AT5G56860,AT5G52250,AT3G44880,AT4G26150,AT2G28700,AT5G23730
GO:0006109	0.59085	0.777416	1	316	78	32833	regulation of carbohydrate metabolic process	BP	1	AT3G02730
GO:0004175	0.59292	0.604416	4	316	361	32833	endopeptidase activity	MF	1	AT2G34080,AT1G50250,AT2G21960,AT1G06430
GO:0009144	0.59695	0.676065	2	316	184	32833	purine nucleoside triphosphate metabolic process	BP	1	AT4G09650,AT4G04640
GO:0050801	0.59715	0.628975	3	316	271	32833	ion homeostasis	BP	1	AT5G64940,AT1G20340,AT2G16385
GO:0009152	0.6002	0.672822	2	316	181	32833	purine ribonucleotide biosynthetic process	BP	1	AT4G09650,AT4G04640
GO:0045229	0.60146	0.548876	7	316	637	32833	external encapsulating structure organization	BP	1	AT1G26770,AT2G36870,AT4G26850,AT1G65060,AT2G16385,AT4G37800,AT5G17780
GO:2000280	0.60793	0.761694	1	316	87	32833	regulation of root development	BP	1	AT2G16385
GO:0006887	0.60911	0.760718	1	316	82	32833	exocytosis	BP	1	AT3G09520
GO:0090696	0.60971	0.663156	2	316	182	32833	post-embryonic plant organ development	BP	1	AT2G18480,AT1G10370
GO:0090567	0.60998	0.55153	6	316	563	32833	reproductive shoot system development	BP	1	AT5G56860,AT5G52250,AT3G44880,AT4G26150,AT2G28700,AT5G23730
GO:0006865	0.61012	0.75978	1	316	82	32833	amino acid transport	BP	1	AT5G19500
GO:0048856	0.61023	0.460793	34	316	3143	32833	anatomical structure development	BP	1	AT5G56860,AT5G11260,AT1G10370,AT4G14690,AT3G21520,AT5G16530,AT5G64940,AT1G23010,AT5G07190,AT5G52250,AT2G16365,AT5G24120,AT1G50250,AT2G39730,AT2G16385,AT4G25050,AT5G65870,AT2G28700,AT2G45450,AT1G62750,AT1G65060,AT5G23000,AT1G26770,AT3G44880,AT4G08150,AT3G17609,AT1G06430,AT2G36990,AT5G27810,AT2G18480,AT5G23730,AT5G50100,AT4G26150,AT3G22840
GO:0016042	0.61026	0.615354	3	316	274	32833	lipid catabolic process	BP	1	AT5G48880,AT3G11210,AT1G78440
GO:0019751	0.61072	0.759241	1	316	81	32833	polyol metabolic process	BP	1	AT5G51110
GO:0000302	0.61256	0.660208	2	316	184	32833	response to reactive oxygen species	BP	1	AT5G46350,AT5G64940
GO:0008422	0.61346	0.756668	1	316	81	32833	beta-glucosidase activity	MF	1	AT1G60270
GO:0045165	0.61454	0.755369	1	316	93	32833	cell fate commitment	BP	1	AT4G08150
GO:0009615	0.61509	0.755081	1	316	83	32833	response to virus	BP	1	AT5G46350
GO:0006164	0.61574	0.656902	2	316	186	32833	purine nucleotide biosynthetic process	BP	1	AT4G09650,AT4G04640
GO:0044272	0.61698	0.655667	2	316	180	32833	sulfur compound biosynthetic process	BP	1	AT2G29630,AT5G54770
GO:0032268	0.61798	0.543003	6	316	580	32833	regulation of cellular protein metabolic process	BP	1	AT5G45870,AT5G66570,AT5G02160,AT2G38870,AT3G17040,AT1G20340
GO:0048367	0.61807	0.507494	10	316	946	32833	shoot system development	BP	1	AT5G56860,AT5G52250,AT5G23000,AT2G39730,AT3G44880,AT5G64940,AT4G26150,AT2G28700,AT5G23730,AT2G45450
GO:0006457	0.61819	0.65435	2	316	187	32833	protein folding	BP	1	AT3G47650,AT4G04330
GO:0006351	0.61917	0.459196	27	316	2546	32833	transcription, DNA-templated	BP	1	AT5G56860,AT5G11260,AT1G25440,AT3G16350,AT2G36080,AT5G08050,AT5G46350,AT4G26150,AT5G57180,AT2G16365,AT1G69310,AT4G18020,AT5G43630,AT2G28700,AT4G17600,AT2G47460,AT5G23000,AT3G54990,AT3G17609,AT3G56290,AT3G04420,AT5G24120,AT2G36990,AT1G02340,AT5G27810,AT4G08150,AT5G14370
GO:0071236	0.61919	0.751119	1	316	85	32833	cellular response to antibiotic	BP	1	AT5G46350
GO:0009199	0.61931	0.653152	2	316	191	32833	ribonucleoside triphosphate metabolic process	BP	1	AT4G09650,AT4G04640
GO:0044421	0.62052	0.651802	2	316	202	32833	extracellular region part	CC	1	AT5G65870,AT2G34080
GO:0042594	0.62147	0.650904	2	316	189	32833	response to starvation	BP	1	AT1G23010,AT5G64940
GO:0005743	0.6216	0.603235	3	316	304	32833	mitochondrial inner membrane	CC	1	AT4G04640,AT5G56090,AT1G19140
GO:0044093	0.62495	0.599727	3	316	287	32833	positive regulation of molecular function	BP	1	AT2G39730,AT3G02730,AT5G04140
GO:0044036	0.62584	0.646353	2	316	183	32833	cell wall macromolecule metabolic process	BP	1	AT2G36870,AT4G37800
GO:0071396	0.62758	0.547659	5	316	477	32833	cellular response to lipid	BP	1	AT1G02340,AT5G56860,AT5G11260,AT5G45870,AT4G26150
GO:0030234	0.62967	0.545342	5	316	505	32833	enzyme regulator activity	MF	1	AT2G38870,AT5G45870,AT4G04640,AT2G39730,AT3G02730
GO:0097659	0.63229	0.445405	27	316	2562	32833	nucleic acid-templated transcription	BP	1	AT5G56860,AT5G11260,AT1G25440,AT3G16350,AT2G36080,AT5G08050,AT5G46350,AT4G26150,AT5G57180,AT2G16365,AT1G69310,AT4G18020,AT5G43630,AT2G28700,AT4G17600,AT2G47460,AT5G23000,AT3G54990,AT3G17609,AT3G56290,AT3G04420,AT5G24120,AT2G36990,AT1G02340,AT5G27810,AT4G08150,AT5G14370
GO:0005975	0.63373	0.475892	13	316	1204	32833	carbohydrate metabolic process	BP	1	AT3G02730,AT2G36870,AT3G26650,AT1G67090,AT5G35790,AT4G26850,AT1G42970,AT1G32060,AT5G10100,AT3G21720,AT1G60270,AT3G52340,AT4G37800
GO:0010016	0.63399	0.637619	2	316	191	32833	shoot system morphogenesis	BP	1	AT5G23000,AT2G45450
GO:0009738	0.63515	0.588713	3	316	286	32833	abscisic acid-activated signaling pathway	BP	1	AT5G11260,AT5G45870,AT1G02340
GO:0070011	0.63746	0.522013	6	316	576	32833	peptidase activity, acting on L-amino acid peptides	MF	1	AT1G50250,AT2G23000,AT1G13610,AT1G06430,AT2G34080,AT2G21960
GO:0072522	0.64104	0.629962	2	316	195	32833	purine-containing compound biosynthetic process	BP	1	AT4G09650,AT4G04640
GO:0009060	0.64329	0.727017	1	316	95	32833	aerobic respiration	BP	1	AT3G21720
GO:0009072	0.64389	0.726545	1	316	89	32833	aromatic amino acid family metabolic process	BP	1	AT5G53970
GO:0008289	0.64418	0.578756	3	316	301	32833	lipid binding	MF	1	AT5G45870,AT1G44575,AT1G19140
GO:0009141	0.64698	0.623425	2	316	201	32833	nucleoside triphosphate metabolic process	BP	1	AT4G09650,AT4G04640
GO:0006414	0.64747	0.722713	1	316	95	32833	translational elongation	BP	1	AT1G62750
GO:0051246	0.64801	0.510413	6	316	599	32833	regulation of protein metabolic process	BP	1	AT5G45870,AT5G66570,AT5G02160,AT2G38870,AT3G17040,AT1G20340
GO:0042445	0.64987	0.572483	3	316	292	32833	hormone metabolic process	BP	1	AT5G48880,AT4G37150,AT1G78440
GO:0032774	0.65183	0.42469	27	316	2586	32833	RNA biosynthetic process	BP	1	AT5G56860,AT5G11260,AT1G25440,AT3G16350,AT2G36080,AT5G08050,AT5G46350,AT4G26150,AT5G57180,AT2G16365,AT1G69310,AT4G18020,AT5G43630,AT2G28700,AT4G17600,AT2G47460,AT5G23000,AT3G54990,AT3G17609,AT3G56290,AT3G04420,AT5G24120,AT2G36990,AT1G02340,AT5G27810,AT4G08150,AT5G14370
GO:0036094	0.65211	0.414299	37	316	3395	32833	small molecule binding	MF	1	AT5G45870,AT1G53090,AT1G33560,AT5G44110,AT1G06430,AT3G57640,AT1G12370,AT2G25530,AT5G64940,AT4G37760,AT2G34810,AT5G24160,AT3G24190,AT1G50250,AT2G39730,AT4G23260,AT2G21960,AT1G76730,AT1G62750,AT3G08860,AT2G16740,AT5G24850,AT1G65060,AT1G42970,AT1G32060,AT3G15354,AT3G08700,AT5G08640,AT4G15530,AT1G58848,AT1G11330,AT1G68010,AT3G26650,AT4G26850,AT5G53970,AT5G35790,AT5G13630
GO:0009126	0.65405	0.615586	2	316	203	32833	purine nucleoside monophosphate metabolic process	BP	1	AT4G09650,AT4G04640
GO:0009167	0.65405	0.615586	2	316	203	32833	purine ribonucleoside monophosphate metabolic process	BP	1	AT4G09650,AT4G04640
GO:0007389	0.6542	0.615464	2	316	197	32833	pattern specification process	BP	1	AT4G08150,AT2G45450
GO:0016887	0.65657	0.500958	6	316	581	32833	ATPase activity	MF	1	AT4G04640,AT1G50250,AT5G44110,AT1G06430,AT2G25530,AT4G09650
GO:0044262	0.65823	0.513954	5	316	482	32833	cellular carbohydrate metabolic process	BP	1	AT3G52340,AT2G36870,AT5G10100,AT3G21720,AT4G37800
GO:0030162	0.65863	0.710803	1	316	104	32833	regulation of proteolysis	BP	1	AT2G38870
GO:0007015	0.6612	0.708178	1	316	97	32833	actin filament organization	BP	1	AT1G64500
GO:0009116	0.66173	0.707655	1	316	95	32833	nucleoside metabolic process	BP	1	AT4G24350
GO:0009260	0.66226	0.606374	2	316	202	32833	ribonucleotide biosynthetic process	BP	1	AT4G09650,AT4G04640
GO:0006090	0.66266	0.706693	1	316	93	32833	pyruvate metabolic process	BP	1	AT4G15530
GO:0080134	0.66385	0.527615	4	316	400	32833	regulation of response to stress	BP	1	AT5G64940,AT5G46350,AT1G10370,AT4G32770
GO:0008324	0.66428	0.507141	5	316	493	32833	cation transmembrane transporter activity	MF	1	AT4G04750,AT2G18480,AT4G09650,AT4G04640,AT4G04850
GO:0051656	0.66444	0.704721	1	316	95	32833	establishment of organelle localization	BP	1	AT1G64500
GO:0032502	0.66453	0.402735	35	316	3309	32833	developmental process	BP	1	AT5G56860,AT5G11260,AT1G10370,AT4G14690,AT3G21520,AT5G16530,AT5G64940,AT1G23010,AT5G07190,AT5G52250,AT2G16365,AT5G24120,AT1G50250,AT2G39730,AT2G16385,AT4G25050,AT5G65870,AT2G28700,AT2G45450,AT1G62750,AT1G65060,AT5G23000,AT2G47460,AT1G26770,AT3G44880,AT4G08150,AT3G17609,AT1G06430,AT2G36990,AT5G27810,AT2G18480,AT5G23730,AT5G50100,AT4G26150,AT3G22840
GO:0007154	0.66524	0.41458	24	316	2332	32833	cell communication	BP	1	AT5G56860,AT5G11260,AT1G53090,AT5G45870,AT5G16530,AT3G57640,AT1G23010,AT4G18020,AT5G43630,AT2G16385,AT5G65870,AT1G13670,AT3G08860,AT2G37970,AT3G54990,AT3G52740,AT3G15354,AT2G02950,AT3G44450,AT3G17609,AT1G02340,AT1G11330,AT1G68010,AT4G26150
GO:0042277	0.66757	0.701225	1	316	99	32833	peptide binding	MF	1	AT2G29450
GO:0010119	0.6677	0.701175	1	316	95	32833	regulation of stomatal movement	BP	1	AT5G54270
GO:0008236	0.66861	0.599137	2	316	202	32833	serine-type peptidase activity	MF	1	AT2G23000,AT1G13610
GO:0017171	0.66861	0.599137	2	316	202	32833	serine hydrolase activity	MF	1	AT2G23000,AT1G13610
GO:0046467	0.67053	0.697989	1	316	98	32833	membrane lipid biosynthetic process	BP	1	AT5G64940
GO:0051539	0.67394	0.694147	1	316	101	32833	4 iron, 4 sulfur cluster binding	MF	1	AT2G29630
GO:0010256	0.67414	0.693945	1	316	100	32833	endomembrane system organization	BP	1	AT3G21520
GO:0071229	0.67431	0.48101	6	316	600	32833	cellular response to acid chemical	BP	1	AT5G56860,AT5G11260,AT1G02340,AT5G45870,AT4G26150,AT1G68010
GO:0006812	0.67477	0.480481	6	316	605	32833	cation transport	BP	1	AT5G56090,AT2G18480,AT4G04640,AT4G04750,AT4G09650,AT4G04850
GO:0046390	0.67586	0.590738	2	316	207	32833	ribose phosphate biosynthetic process	BP	1	AT4G09650,AT4G04640
GO:0032993	0.67686	0.690765	1	316	107	32833	protein-DNA complex	CC	1	AT5G11260
GO:0034641	0.67788	0.374075	63	316	5991	32833	cellular nitrogen compound metabolic process	BP	1	AT5G56860,AT5G11260,AT1G10370,AT5G56090,AT1G25440,AT4G34830,AT4G34730,AT3G17040,AT4G04640,AT3G51820,AT1G12370,AT2G36080,AT4G24350,AT1G68590,AT5G08050,AT5G46350,AT3G57190,AT1G03630,AT5G02160,AT2G16365,AT5G57180,AT4G18020,AT5G43630,AT4G37310,AT2G29450,AT3G16350,AT1G55670,AT2G28700,AT4G09650,AT4G35250,AT5G13630,AT1G62750,AT1G59700,AT5G54770,AT5G24850,AT5G23000,AT2G47460,AT3G54990,AT3G44880,AT4G08150…
GO:0043603	0.67934	0.440627	10	316	1055	32833	cellular amide metabolic process	BP	1	AT1G62750,AT1G59700,AT1G10370,AT5G02160,AT4G35250,AT3G17040,AT1G20340,AT1G68590,AT2G29450,AT3G57190
GO:0015926	0.67991	0.687525	1	316	97	32833	glucosidase activity	MF	1	AT1G60270
GO:0032940	0.68037	0.686944	1	316	100	32833	secretion by cell	BP	1	AT3G09520
GO:0015297	0.68038	0.585516	2	316	201	32833	antiporter activity	MF	1	AT4G04850,AT5G17700
GO:0046700	0.68382	0.533619	3	316	308	32833	heterocycle catabolic process	BP	1	AT3G57190,AT3G44880,AT4G34830
GO:0009064	0.69104	0.674615	1	316	102	32833	glutamine family amino acid metabolic process	BP	1	AT5G04140
GO:0071555	0.69124	0.461615	6	316	600	32833	cell wall organization	BP	1	AT1G26770,AT2G36870,AT4G26850,AT2G16385,AT4G37800,AT5G17780
GO:0030036	0.69138	0.674156	1	316	105	32833	actin cytoskeleton organization	BP	1	AT1G64500
GO:0051253	0.69161	0.524378	3	316	319	32833	negative regulation of RNA metabolic process	BP	1	AT2G36080,AT3G17040,AT4G34830
GO:0000976	0.69223	0.571331	2	316	220	32833	transcription regulatory region sequence-specific DNA binding	MF	1	AT5G27810,AT2G28700
GO:0044248	0.69224	0.401799	16	316	1566	32833	cellular catabolic process	BP	1	AT5G48880,AT1G59700,AT1G10370,AT2G16740,AT1G78440,AT5G53970,AT4G34830,AT1G50250,AT3G44880,AT1G06430,AT2G36870,AT1G32470,AT2G29450,AT2G35370,AT2G34080,AT3G57190
GO:0044270	0.6923	0.523584	3	316	312	32833	cellular nitrogen compound catabolic process	BP	1	AT3G57190,AT3G44880,AT4G34830
GO:0060255	0.69304	0.372124	35	316	3386	32833	regulation of macromolecule metabolic process	BP	1	AT5G56860,AT5G11260,AT1G25440,AT4G34830,AT3G16350,AT3G17040,AT5G45870,AT2G36080,AT5G08050,AT5G46350,AT3G57190,AT5G57180,AT5G02160,AT2G16365,AT1G69310,AT4G18020,AT5G43630,AT2G28700,AT4G17600,AT2G47460,AT5G23000,AT3G54990,AT4G08150,AT3G17609,AT5G66570,AT3G56290,AT3G04420,AT5G24120,AT2G36990,AT1G02340,AT5G27810,AT2G38870,AT1G20340,AT4G26150,AT5G14370
GO:0046486	0.69494	0.568158	2	316	209	32833	glycerolipid metabolic process	BP	1	AT1G54570,AT4G27030
GO:0043648	0.69588	0.668907	1	316	103	32833	dicarboxylic acid metabolic process	BP	1	AT5G04140
GO:0010087	0.69628	0.668416	1	316	104	32833	phloem or xylem histogenesis	BP	1	AT4G08150
GO:0042626	0.69675	0.565955	2	316	212	32833	ATPase activity, coupled to transmembrane movement of substances	MF	1	AT4G09650,AT4G04640
GO:0009734	0.69743	0.565084	2	316	219	32833	auxin-activated signaling pathway	BP	1	AT1G13670,AT5G16530
GO:0009161	0.69922	0.562901	2	316	220	32833	ribonucleoside monophosphate metabolic process	BP	1	AT4G09650,AT4G04640
GO:0071215	0.70063	0.513596	3	316	316	32833	cellular response to abscisic acid stimulus	BP	1	AT5G11260,AT5G45870,AT1G02340
GO:0097306	0.70063	0.513596	3	316	316	32833	cellular response to alcohol	BP	1	AT5G11260,AT5G45870,AT1G02340
GO:0009965	0.70131	0.662367	1	316	106	32833	leaf morphogenesis	BP	1	AT2G45450
GO:0003743	0.70136	0.662268	1	316	108	32833	translation initiation factor activity	MF	1	AT4G35250
GO:0009791	0.70315	0.38964	16	316	1573	32833	post-embryonic development	BP	1	AT1G62750,AT5G56860,AT5G11260,AT1G10370,AT2G16365,AT4G14690,AT2G18480,AT2G36990,AT3G44880,AT5G23730,AT5G52250,AT4G26150,AT3G17609,AT2G28700,AT3G22840,AT5G07190
GO:0009117	0.70568	0.478793	4	316	427	32833	nucleotide metabolic process	BP	1	AT5G35790,AT4G09650,AT4G04640,AT1G55670
GO:0015103	0.7065	0.656088	1	316	106	32833	inorganic anion transmembrane transporter activity	MF	1	AT3G26570
GO:0051347	0.70933	0.652526	1	316	111	32833	positive regulation of transferase activity	BP	1	AT5G04140
GO:0006813	0.71142	0.650045	1	316	106	32833	potassium ion transport	BP	1	AT4G04850
GO:0044459	0.71349	0.469376	4	316	431	32833	plasma membrane part	CC	1	AT4G04750,AT2G18480,AT5G19500,AT3G26570
GO:0046903	0.71369	0.647149	1	316	110	32833	secretion	BP	1	AT3G09520
GO:0055029	0.71487	0.645591	1	316	115	32833	nuclear DNA-directed RNA polymerase complex	CC	1	AT5G43630
GO:0006753	0.71579	0.46657	4	316	433	32833	nucleoside phosphate metabolic process	BP	1	AT5G35790,AT4G09650,AT4G04640,AT1G55670
GO:0010228	0.71727	0.540568	2	316	221	32833	vegetative to reproductive phase transition of meristem	BP	1	AT5G56860,AT4G26150
GO:0055086	0.7209	0.440959	5	316	536	32833	nucleobase-containing small molecule metabolic process	BP	1	AT4G09650,AT4G24350,AT4G04640,AT5G35790,AT1G55670
GO:0019693	0.72235	0.486902	3	316	335	32833	ribose phosphate metabolic process	BP	1	AT5G35790,AT4G09650,AT4G04640
GO:0090697	0.72524	0.632489	1	316	112	32833	post-embryonic plant organ morphogenesis	BP	1	AT2G18480
GO:0098588	0.72806	0.367563	14	316	1408	32833	bounding membrane of organelle	CC	1	AT1G78460,AT1G73650,AT3G17040,AT3G21520,AT4G27440,AT3G55120,AT3G57020,AT4G12480,AT5G13930,AT5G22020,AT1G78450,AT4G12470,AT1G17100,AT4G04850
GO:0006807	0.73058	0.3104	104	316	9783	32833	nitrogen compound metabolic process	BP	1	AT5G11260,AT1G25440,AT1G75690,AT3G17040,AT5G45870,AT3G51820,AT2G36080,AT1G53090,AT5G08050,AT5G46350,AT5G02160,AT5G57180,AT4G18020,AT4G37310,AT1G50250,AT1G13610,AT4G23260,AT1G54780,AT5G24850,AT3G44880,AT3G17609,AT4G17600,AT1G11330,AT5G53970,AT1G20340,AT2G29630,AT1G55480,AT4G26150,AT2G47460,AT5G51110,AT4G04640,AT3G57640,AT4G24350,AT1G68590,AT1G03630,AT1G69310,AT5G43630,AT2G29450,AT2G21960,AT1G62750…
GO:0006605	0.7324	0.521148	2	316	235	32833	protein targeting	BP	1	AT5G57180,AT2G24820
GO:0008238	0.73399	0.621038	1	316	115	32833	exopeptidase activity	MF	1	AT2G23000
GO:0030029	0.73421	0.620706	1	316	118	32833	actin filament-based process	BP	1	AT1G64500
GO:0043492	0.73869	0.512958	2	316	230	32833	ATPase activity, coupled to movement of substances	MF	1	AT4G09650,AT4G04640
GO:0016746	0.73992	0.436707	4	316	438	32833	transferase activity, transferring acyl groups	MF	1	AT5G48880,AT2G23000,AT5G13930,AT1G54570
GO:0009787	0.74002	0.612961	1	316	118	32833	regulation of abscisic acid-activated signaling pathway	BP	1	AT5G11260
GO:1901419	0.74002	0.612961	1	316	118	32833	regulation of response to alcohol	BP	1	AT5G11260
GO:1905957	0.74002	0.612961	1	316	118	32833	regulation of cellular response to alcohol	BP	1	AT5G11260
GO:0005789	0.74082	0.416542	5	316	551	32833	endoplasmic reticulum membrane	CC	1	AT1G23010,AT5G07990,AT3G55120,AT3G21520,AT5G16530
GO:0033218	0.74162	0.610751	1	316	122	32833	amide binding	MF	1	AT2G29450
GO:0071365	0.74198	0.50858	2	316	238	32833	cellular response to auxin stimulus	BP	1	AT1G13670,AT5G16530
GO:0006855	0.74202	0.610315	1	316	116	32833	drug transmembrane transport	BP	1	AT5G17700
GO:0008374	0.74484	0.606472	1	316	117	32833	O-acyltransferase activity	MF	1	AT1G54570
GO:0006470	0.74517	0.504361	2	316	235	32833	protein dephosphorylation	BP	1	AT5G45870,AT5G66570
GO:0098827	0.74525	0.411018	5	316	554	32833	endoplasmic reticulum subcompartment	CC	1	AT1G23010,AT5G07990,AT3G55120,AT3G21520,AT5G16530
GO:0034637	0.74534	0.504177	2	316	228	32833	cellular carbohydrate biosynthetic process	BP	1	AT3G52340,AT5G10100
GO:0045934	0.74542	0.457513	3	316	347	32833	negative regulation of nucleobase-containing compound metabolic process	BP	1	AT2G36080,AT3G17040,AT4G34830
GO:0016053	0.74583	0.396425	6	316	640	32833	organic acid biosynthetic process	BP	1	AT5G48880,AT1G78440,AT4G26850,AT4G27030,AT4G25050,AT5G04140
GO:0046394	0.74583	0.396425	6	316	640	32833	carboxylic acid biosynthetic process	BP	1	AT5G48880,AT1G78440,AT4G26850,AT4G27030,AT4G25050,AT5G04140
GO:0042175	0.74614	0.40991	5	316	555	32833	nuclear outer membrane-endoplasmic reticulum membrane network	CC	1	AT1G23010,AT5G07990,AT3G55120,AT3G21520,AT5G16530
GO:0007165	0.74637	0.331569	20	316	2042	32833	signal transduction	BP	1	AT3G54990,AT5G56860,AT5G11260,AT1G53090,AT1G02340,AT4G18020,AT5G43630,AT1G13670,AT3G15354,AT5G45870,AT2G16385,AT5G16530,AT5G65870,AT2G02950,AT3G44450,AT4G26150,AT3G52740,AT3G17609,AT3G57640,AT2G37970
GO:0015405	0.74758	0.501145	2	316	236	32833	P-P-bond-hydrolysis-driven transmembrane transporter activity	MF	1	AT4G09650,AT4G04640
GO:0099081	0.7478	0.500848	2	316	236	32833	supramolecular polymer	CC	1	AT4G23496,AT1G64500
GO:0099512	0.7478	0.500848	2	316	236	32833	supramolecular fiber	CC	1	AT4G23496,AT1G64500
GO:0099513	0.7478	0.500848	2	316	236	32833	polymeric cytoskeletal fiber	CC	1	AT4G23496,AT1G64500
GO:0045017	0.74825	0.601762	1	316	120	32833	glycerolipid biosynthetic process	BP	1	AT1G54570
GO:0000428	0.74825	0.601662	1	316	126	32833	DNA-directed RNA polymerase complex	CC	1	AT5G43630
GO:0003712	0.74863	0.601083	1	316	130	32833	transcription coregulator activity	MF	1	AT1G02340
GO:1901698	0.74888	0.453032	3	316	343	32833	response to nitrogen compound	BP	1	AT2G29630,AT1G10370,AT4G26150
GO:0015399	0.74974	0.498232	2	316	237	32833	primary active transmembrane transporter activity	MF	1	AT4G09650,AT4G04640
GO:0006073	0.75105	0.496508	2	316	232	32833	cellular glucan metabolic process	BP	1	AT2G36870,AT4G37800
GO:0044877	0.75114	0.496323	2	316	243	32833	protein-containing complex binding	MF	1	AT3G47650,AT4G34730
GO:0006413	0.75135	0.597398	1	316	125	32833	translational initiation	BP	1	AT4G35250
GO:0000166	0.75159	0.309455	33	316	3175	32833	nucleotide binding	MF	1	AT1G53090,AT5G44110,AT1G06430,AT3G57640,AT1G12370,AT2G25530,AT5G64940,AT4G37760,AT2G34810,AT5G24160,AT3G24190,AT1G50250,AT2G39730,AT4G23260,AT2G21960,AT1G76730,AT1G62750,AT1G33560,AT2G16740,AT5G24850,AT1G65060,AT1G42970,AT1G32060,AT3G15354,AT3G08700,AT4G15530,AT1G58848,AT1G11330,AT1G68010,AT3G26650,AT4G26850,AT5G35790,AT5G13630
GO:1901265	0.75159	0.309455	33	316	3175	32833	nucleoside phosphate binding	MF	1	AT1G53090,AT5G44110,AT1G06430,AT3G57640,AT1G12370,AT2G25530,AT5G64940,AT4G37760,AT2G34810,AT5G24160,AT3G24190,AT1G50250,AT2G39730,AT4G23260,AT2G21960,AT1G76730,AT1G62750,AT1G33560,AT2G16740,AT5G24850,AT1G65060,AT1G42970,AT1G32060,AT3G15354,AT3G08700,AT4G15530,AT1G58848,AT1G11330,AT1G68010,AT3G26650,AT4G26850,AT5G35790,AT5G13630
GO:0016791	0.75188	0.449101	3	316	343	32833	phosphatase activity	MF	1	AT3G52340,AT5G10100,AT1G54780
GO:0006412	0.75235	0.377632	7	316	823	32833	translation	BP	1	AT1G62750,AT5G02160,AT4G35250,AT3G17040,AT1G20340,AT1G68590,AT3G57190
GO:0015711	0.75248	0.494553	2	316	236	32833	organic anion transport	BP	1	AT5G19500,AT4G00370
GO:0009123	0.75512	0.490922	2	316	245	32833	nucleoside monophosphate metabolic process	BP	1	AT4G09650,AT4G04640
GO:0072330	0.75593	0.443778	3	316	342	32833	monocarboxylic acid biosynthetic process	BP	1	AT5G48880,AT4G27030,AT4G25050
GO:0042623	0.75664	0.415368	4	316	449	32833	ATPase activity, coupled	MF	1	AT4G09650,AT1G50250,AT4G04640,AT1G06430
GO:0035690	0.75665	0.590008	1	316	124	32833	cellular response to drug	BP	1	AT5G46350
GO:0043043	0.75728	0.371554	7	316	827	32833	peptide biosynthetic process	BP	1	AT1G62750,AT5G02160,AT4G35250,AT3G17040,AT1G20340,AT1G68590,AT3G57190
GO:2000241	0.76177	0.435913	3	316	384	32833	regulation of reproductive process	BP	1	AT5G56860,AT2G28700,AT4G26150
GO:0044042	0.76366	0.479248	2	316	238	32833	glucan metabolic process	BP	1	AT2G36870,AT4G37800
GO:0030880	0.76547	0.577303	1	316	132	32833	RNA polymerase complex	CC	1	AT5G43630
GO:0010629	0.7667	0.383851	5	316	566	32833	negative regulation of gene expression	BP	1	AT3G57190,AT2G36080,AT5G02160,AT1G20340,AT4G34830
GO:0016999	0.76711	0.474422	2	316	244	32833	antibiotic metabolic process	BP	1	AT4G37150,AT3G21720
GO:0000160	0.7692	0.471447	2	316	254	32833	phosphorelay signal transduction system	BP	1	AT3G54990,AT4G18020
GO:2000113	0.77158	0.422792	3	316	361	32833	negative regulation of cellular macromolecule biosynthetic process	BP	1	AT2G36080,AT1G20340,AT5G02160
GO:0140097	0.77205	0.467425	2	316	260	32833	catalytic activity, acting on DNA	MF	1	AT1G12370,AT5G24850
GO:0023052	0.77345	0.300347	20	316	2086	32833	signaling	BP	1	AT3G54990,AT5G56860,AT5G11260,AT1G53090,AT1G02340,AT4G18020,AT5G43630,AT1G13670,AT3G15354,AT5G45870,AT2G16385,AT5G16530,AT5G65870,AT2G02950,AT3G44450,AT4G26150,AT3G52740,AT3G17609,AT3G57640,AT2G37970
GO:0006643	0.77612	0.561664	1	316	131	32833	membrane lipid metabolic process	BP	1	AT5G64940
GO:0051082	0.78084	0.554516	1	316	135	32833	unfolded protein binding	MF	1	AT4G18810
GO:0006508	0.78207	0.320075	10	316	1108	32833	proteolysis	BP	1	AT2G16740,AT1G75460,AT1G50250,AT2G23000,AT1G13610,AT2G35260,AT2G38870,AT2G34080,AT1G06430,AT2G21960
GO:0031966	0.78413	0.405481	3	316	396	32833	mitochondrial membrane	CC	1	AT4G04640,AT5G56090,AT1G19140
GO:1901565	0.78488	0.328875	8	316	895	32833	organonitrogen compound catabolic process	BP	1	AT2G16740,AT1G50250,AT5G53970,AT3G44880,AT1G06430,AT1G32470,AT2G35370,AT2G34080
GO:0051187	0.78509	0.548047	1	316	134	32833	cofactor catabolic process	BP	1	AT3G44880
GO:0010073	0.78834	0.543028	1	316	135	32833	meristem maintenance	BP	1	AT1G23010
GO:0045333	0.78837	0.542856	1	316	145	32833	cellular respiration	BP	1	AT3G21720
GO:0008283	0.78888	0.542127	1	316	140	32833	cell proliferation	BP	1	AT5G65870
GO:0034655	0.78956	0.442311	2	316	256	32833	nucleobase-containing compound catabolic process	BP	1	AT3G57190,AT4G34830
GO:0042546	0.79126	0.439833	2	316	254	32833	cell wall biogenesis	BP	1	AT2G36870,AT4G37800
GO:0019220	0.79151	0.439416	2	316	264	32833	regulation of phosphate metabolic process	BP	1	AT5G45870,AT5G66570
GO:0051174	0.79151	0.439416	2	316	264	32833	regulation of phosphorus metabolic process	BP	1	AT5G45870,AT5G66570
GO:0016462	0.79378	0.311066	9	316	988	32833	pyrophosphatase activity	MF	1	AT1G62750,AT4G04640,AT1G50250,AT5G44110,AT1G06430,AT2G29630,AT2G25530,AT2G46420,AT4G09650
GO:0048366	0.79634	0.388433	3	316	370	32833	leaf development	BP	1	AT5G64940,AT2G39730,AT2G45450
GO:0051020	0.79693	0.529515	1	316	137	32833	GTPase binding	MF	1	AT4G26850
GO:0010558	0.79734	0.386989	3	316	379	32833	negative regulation of macromolecule biosynthetic process	BP	1	AT2G36080,AT1G20340,AT5G02160
GO:0003677	0.7982	0.26542	24	316	2503	32833	DNA binding	MF	1	AT5G56860,AT5G11260,AT3G16350,AT1G12370,AT2G36080,AT5G46350,AT4G26150,AT3G57190,AT5G24120,AT4G18020,AT5G43630,AT2G28700,AT2G47460,AT5G24850,AT5G23000,AT3G54990,AT3G17609,AT3G04420,AT1G69310,AT2G36990,AT1G02340,AT5G27810,AT3G56940,AT4G08150
GO:0001906	0.7986	0.525887	1	316	280	32833	cell killing	BP	1	AT2G43530
GO:0031640	0.7986	0.525887	1	316	280	32833	killing of cells of other organism	BP	1	AT2G43530
GO:0044364	0.7986	0.525887	1	316	280	32833	disruption of cells of other organism	BP	1	AT2G43530
GO:0030246	0.79911	0.384493	3	316	374	32833	carbohydrate binding	MF	1	AT1G11330,AT1G52100,AT5G08640
GO:0030258	0.80148	0.522202	1	316	139	32833	lipid modification	BP	1	AT5G48880
GO:0004601	0.80192	0.521416	1	316	144	32833	peroxidase activity	MF	1	AT3G26060
GO:0042737	0.80206	0.423732	2	316	262	32833	drug catabolic process	BP	1	AT2G35370,AT1G32470
GO:0016818	0.80244	0.300099	9	316	997	32833	hydrolase activity, acting on acid anhydrides, in phosphorus-containing anhydrides	MF	1	AT1G62750,AT4G04640,AT1G50250,AT5G44110,AT1G06430,AT2G29630,AT2G25530,AT2G46420,AT4G09650
GO:0016747	0.80282	0.379181	3	316	373	32833	transferase activity, transferring acyl groups other than amino-acyl groups	MF	1	AT5G48880,AT1G54570,AT5G13930
GO:0005740	0.80293	0.378937	3	316	410	32833	mitochondrial envelope	CC	1	AT4G04640,AT5G56090,AT1G19140
GO:0010243	0.80367	0.421308	2	316	263	32833	response to organonitrogen compound	BP	1	AT2G29630,AT1G10370
GO:0072594	0.80368	0.421259	2	316	271	32833	establishment of protein localization to organelle	BP	1	AT5G57180,AT2G24820
GO:0003690	0.80373	0.377842	3	316	385	32833	double-stranded DNA binding	MF	1	AT5G27810,AT5G11260,AT2G28700
GO:0008144	0.80427	0.25597	26	316	2606	32833	drug binding	MF	1	AT1G53090,AT5G44110,AT1G06430,AT3G57640,AT2G25530,AT5G64940,AT3G24190,AT1G50250,AT2G39730,AT4G23260,AT2G21960,AT5G13630,AT1G62750,AT1G33560,AT2G16740,AT5G24850,AT1G65060,AT1G32060,AT3G15354,AT3G08700,AT4G15530,AT1G58848,AT1G11330,AT5G53970,AT1G76730,AT3G08860
GO:0098800	0.80506	0.51611	1	316	163	32833	inner mitochondrial membrane protein complex	CC	1	AT4G04640
GO:0045944	0.80546	0.418541	2	316	275	32833	positive regulation of transcription by RNA polymerase II	BP	1	AT5G27810,AT2G28700
GO:0010015	0.80598	0.417797	2	316	266	32833	root morphogenesis	BP	1	AT2G18480,AT2G16385
GO:0010118	0.80696	0.513242	1	316	142	32833	stomatal movement	BP	1	AT5G54270
GO:0015238	0.8082	0.511215	1	316	141	32833	drug transmembrane transporter activity	MF	1	AT5G17700
GO:0016817	0.80852	0.292344	9	316	1004	32833	hydrolase activity, acting on acid anhydrides	MF	1	AT1G62750,AT4G04640,AT1G50250,AT5G44110,AT1G06430,AT2G29630,AT2G25530,AT2G46420,AT4G09650
GO:0044432	0.80862	0.328339	5	316	603	32833	endoplasmic reticulum part	CC	1	AT1G23010,AT5G07990,AT3G55120,AT3G21520,AT5G16530
GO:0009553	0.80885	0.510108	1	316	144	32833	embryo sac development	BP	1	AT5G24120
GO:0015698	0.80898	0.509869	1	316	146	32833	inorganic anion transport	BP	1	AT3G26570
GO:0048507	0.80969	0.412141	2	316	267	32833	meristem development	BP	1	AT1G23010,AT5G23000
GO:0044265	0.81004	0.313928	6	316	718	32833	cellular macromolecule catabolic process	BP	1	AT2G16740,AT4G34830,AT1G50250,AT1G06430,AT2G34080,AT3G57190
GO:1990837	0.81026	0.411215	2	316	277	32833	sequence-specific double-stranded DNA binding	MF	1	AT5G27810,AT2G28700
GO:0006520	0.81112	0.341945	4	316	488	32833	cellular amino acid metabolic process	BP	1	AT2G35370,AT1G32470,AT5G53970,AT5G04140
GO:0019637	0.81125	0.312319	6	316	707	32833	organophosphate metabolic process	BP	1	AT4G04640,AT4G27030,AT2G29630,AT5G35790,AT1G55670,AT4G09650
GO:1901701	0.81148	0.302462	7	316	806	32833	cellular response to oxygen-containing compound	BP	1	AT5G56860,AT5G11260,AT1G68010,AT5G45870,AT4G26150,AT5G46350,AT1G02340
GO:0009755	0.81174	0.294469	8	316	924	32833	hormone-mediated signaling pathway	BP	1	AT5G56860,AT5G11260,AT1G02340,AT1G13670,AT3G54990,AT5G45870,AT4G26150,AT5G16530
GO:0015893	0.81176	0.505282	1	316	143	32833	drug transport	BP	1	AT5G17700
GO:0009165	0.81247	0.407849	2	316	272	32833	nucleotide biosynthetic process	BP	1	AT4G09650,AT4G04640
GO:0016684	0.81415	0.501204	1	316	150	32833	oxidoreductase activity, acting on peroxide as acceptor	MF	1	AT3G26060
GO:0009150	0.81435	0.404914	2	316	278	32833	purine ribonucleotide metabolic process	BP	1	AT4G09650,AT4G04640
GO:0005524	0.81567	0.244836	24	316	2437	32833	ATP binding	MF	1	AT1G53090,AT5G44110,AT1G06430,AT3G57640,AT2G25530,AT5G64940,AT3G24190,AT1G50250,AT2G39730,AT4G23260,AT2G21960,AT5G13630,AT1G62750,AT1G33560,AT2G16740,AT5G24850,AT1G65060,AT1G32060,AT3G15354,AT3G08700,AT4G15530,AT1G58848,AT1G11330,AT1G76730
GO:0034654	0.81955	0.235086	29	316	3033	32833	nucleobase-containing compound biosynthetic process	BP	1	AT5G56860,AT5G11260,AT1G25440,AT3G16350,AT4G04640,AT2G36080,AT5G08050,AT5G46350,AT4G26150,AT5G57180,AT2G16365,AT1G69310,AT4G18020,AT5G43630,AT4G17600,AT4G09650,AT2G47460,AT5G23000,AT3G54990,AT3G04420,AT3G17609,AT3G56290,AT2G28700,AT5G24120,AT2G36990,AT1G02340,AT5G27810,AT4G08150,AT5G14370
GO:1901293	0.82061	0.395162	2	316	277	32833	nucleoside phosphate biosynthetic process	BP	1	AT4G09650,AT4G04640
GO:0009267	0.82155	0.488566	1	316	154	32833	cellular response to starvation	BP	1	AT1G23010
GO:0016788	0.82442	0.266671	10	316	1147	32833	hydrolase activity, acting on ester bonds	MF	1	AT4G37150,AT3G48690,AT4G36530,AT3G48700,AT3G11210,AT5G38520,AT5G10100,AT1G54780,AT2G23840,AT3G52340
GO:0031327	0.82523	0.346261	3	316	399	32833	negative regulation of cellular biosynthetic process	BP	1	AT2G36080,AT1G20340,AT5G02160
GO:0006163	0.82693	0.385129	2	316	286	32833	purine nucleotide metabolic process	BP	1	AT4G09650,AT4G04640
GO:0008234	0.82909	0.475398	1	316	157	32833	cysteine-type peptidase activity	MF	1	AT2G34080
GO:0022603	0.82947	0.474733	1	316	157	32833	regulation of anatomical structure morphogenesis	BP	1	AT2G16385
GO:0099402	0.83031	0.264055	9	316	1034	32833	plant organ development	BP	1	AT5G56860,AT1G10370,AT2G18480,AT3G21520,AT2G39730,AT2G16385,AT5G64940,AT4G26150,AT2G45450
GO:0000287	0.83053	0.472875	1	316	154	32833	magnesium ion binding	MF	1	AT3G52340
GO:0009890	0.83092	0.337671	3	316	404	32833	negative regulation of biosynthetic process	BP	1	AT2G36080,AT1G20340,AT5G02160
GO:0019899	0.83267	0.311011	4	316	518	32833	enzyme binding	MF	1	AT4G26850,AT5G47110,AT5G43630,AT4G17600
GO:0038023	0.83282	0.37571	2	316	278	32833	signaling receptor activity	MF	1	AT5G45870,AT5G24850
GO:0006974	0.83383	0.333253	3	316	401	32833	cellular response to DNA damage stimulus	BP	1	AT1G12370,AT5G54770,AT5G24850
GO:0017111	0.83689	0.261227	8	316	933	32833	nucleoside-triphosphatase activity	MF	1	AT1G62750,AT4G04640,AT1G50250,AT5G44110,AT1G06430,AT2G25530,AT2G46420,AT4G09650
GO:0006820	0.83717	0.328139	3	316	402	32833	anion transport	BP	1	AT5G19500,AT3G26570,AT4G00370
GO:0000226	0.83779	0.459764	1	316	162	32833	microtubule cytoskeleton organization	BP	1	AT4G23496
GO:0043604	0.83867	0.265861	7	316	906	32833	amide biosynthetic process	BP	1	AT1G62750,AT5G02160,AT4G35250,AT3G17040,AT1G20340,AT1G68590,AT3G57190
GO:0015980	0.83868	0.458084	1	316	168	32833	energy derivation by oxidation of organic compounds	BP	1	AT3G21720
GO:1905392	0.83881	0.325614	3	316	404	32833	plant organ morphogenesis	BP	1	AT2G18480,AT2G16385,AT2G45450
GO:0007010	0.83985	0.364184	2	316	292	32833	cytoskeleton organization	BP	1	AT4G23496,AT1G64500
GO:0042578	0.84596	0.314502	3	316	407	32833	phosphoric ester hydrolase activity	MF	1	AT3G52340,AT5G10100,AT1G54780
GO:0005215	0.84605	0.230809	12	316	1348	32833	transporter activity	MF	1	AT5G19500,AT3G26570,AT4G09650,AT2G18480,AT4G04640,AT5G44110,AT5G17700,AT5G64940,AT4G00370,AT4G04750,AT5G16530,AT4G04850
GO:0051640	0.84715	0.44246	1	316	163	32833	organelle localization	BP	1	AT1G64500
GO:0009259	0.84765	0.351186	2	316	300	32833	ribonucleotide metabolic process	BP	1	AT4G09650,AT4G04640
GO:0006650	0.84858	0.439768	1	316	163	32833	glycerophospholipid metabolic process	BP	1	AT4G27030
GO:0044429	0.85012	0.285073	4	316	566	32833	mitochondrial part	CC	1	AT4G04640,AT5G56090,AT5G04140,AT1G19140
GO:0005759	0.85015	0.436705	1	316	173	32833	mitochondrial matrix	CC	1	AT5G04140
GO:0005615	0.8512	0.434619	1	316	183	32833	extracellular space	CC	1	AT2G34080
GO:0031225	0.85253	0.342876	2	316	321	32833	anchored component of membrane	CC	1	AT5G62210,AT5G07190
GO:0004553	0.85491	0.300367	3	316	413	32833	hydrolase activity, hydrolyzing O-glycosyl compounds	MF	1	AT1G60270,AT2G36870,AT4G37800
GO:0031399	0.85534	0.338136	2	316	305	32833	regulation of protein modification process	BP	1	AT5G45870,AT5G66570
GO:0035821	0.85824	0.420439	1	316	310	32833	modification of morphology or physiology of other organism	BP	1	AT2G43530
GO:0016874	0.8589	0.332017	2	316	307	32833	ligase activity	MF	1	AT1G65060,AT5G13630
GO:0044264	0.85902	0.331837	2	316	296	32833	cellular polysaccharide metabolic process	BP	1	AT2G36870,AT4G37800
GO:0009664	0.86224	0.413275	1	316	171	32833	plant-type cell wall organization	BP	1	AT1G26770
GO:0044257	0.86895	0.256157	4	316	562	32833	cellular protein catabolic process	BP	1	AT2G34080,AT2G16740,AT1G50250,AT1G06430
GO:0072521	0.86942	0.313531	2	316	318	32833	purine-containing compound metabolic process	BP	1	AT4G09650,AT4G04640
GO:0007005	0.87048	0.39656	1	316	187	32833	mitochondrion organization	BP	1	AT4G18810
GO:0009056	0.87298	0.184136	17	316	1904	32833	catabolic process	BP	1	AT5G48880,AT1G59700,AT1G10370,AT2G16740,AT1G78440,AT5G53970,AT4G34830,AT1G50250,AT3G44880,AT1G06430,AT2G36870,AT1G32470,AT2G29450,AT2G35370,AT2G34080,AT3G11210,AT3G57190
GO:0006811	0.87428	0.204546	9	316	1096	32833	ion transport	BP	1	AT5G19500,AT5G56090,AT3G26570,AT2G18480,AT4G04640,AT4G00370,AT4G04750,AT4G09650,AT4G04850
GO:0048229	0.87608	0.265744	3	316	436	32833	gametophyte development	BP	1	AT1G65060,AT5G24120,AT5G16530
GO:0032559	0.87631	0.171015	24	316	2554	32833	adenyl ribonucleotide binding	MF	1	AT1G53090,AT5G44110,AT1G06430,AT3G57640,AT2G25530,AT5G64940,AT3G24190,AT1G50250,AT2G39730,AT4G23260,AT2G21960,AT5G13630,AT1G62750,AT1G33560,AT2G16740,AT5G24850,AT1G65060,AT1G32060,AT3G15354,AT3G08700,AT4G15530,AT1G58848,AT1G11330,AT1G76730
GO:0033365	0.87882	0.29656	2	316	326	32833	protein localization to organelle	BP	1	AT5G57180,AT2G24820
GO:0030554	0.87893	0.167734	24	316	2560	32833	adenyl nucleotide binding	MF	1	AT1G53090,AT5G44110,AT1G06430,AT3G57640,AT2G25530,AT5G64940,AT3G24190,AT1G50250,AT2G39730,AT4G23260,AT2G21960,AT5G13630,AT1G62750,AT1G33560,AT2G16740,AT5G24850,AT1G65060,AT1G32060,AT3G15354,AT3G08700,AT4G15530,AT1G58848,AT1G11330,AT1G76730
GO:0071554	0.87911	0.216433	6	316	769	32833	cell wall organization or biogenesis	BP	1	AT1G26770,AT2G36870,AT4G26850,AT2G16385,AT4G37800,AT5G17780
GO:0055082	0.8856	0.3647	1	316	190	32833	cellular chemical homeostasis	BP	1	AT5G56860
GO:0090698	0.88567	0.364545	1	316	190	32833	post-embryonic plant morphogenesis	BP	1	AT2G18480
GO:0040008	0.8874	0.280664	2	316	334	32833	regulation of growth	BP	1	AT1G10370,AT3G57190
GO:0022857	0.88966	0.178909	10	316	1214	32833	transmembrane transporter activity	MF	1	AT5G19500,AT3G26570,AT4G09650,AT2G18480,AT4G04640,AT5G17700,AT4G00370,AT4G04750,AT5G16530,AT4G04850
GO:0009873	0.88977	0.355529	1	316	198	32833	ethylene-activated signaling pathway	BP	1	AT3G54990
GO:0006486	0.89132	0.352139	1	316	192	32833	protein glycosylation	BP	1	AT5G58770
GO:0043413	0.89132	0.352139	1	316	192	32833	macromolecule glycosylation	BP	1	AT5G58770
GO:0009101	0.8926	0.349283	1	316	193	32833	glycoprotein biosynthetic process	BP	1	AT5G58770
GO:0009555	0.89276	0.270538	2	316	330	32833	pollen development	BP	1	AT1G65060,AT5G16530
GO:0046677	0.89356	0.269003	2	316	336	32833	response to antibiotic	BP	1	AT5G46350,AT5G64940
GO:0016798	0.8952	0.232917	3	316	455	32833	hydrolase activity, acting on glycosyl bonds	MF	1	AT1G60270,AT2G36870,AT4G37800
GO:0055085	0.89538	0.167566	11	316	1330	32833	transmembrane transport	BP	1	AT5G19500,AT5G56090,AT3G26570,AT4G09650,AT2G18480,AT4G04640,AT5G17700,AT4G00370,AT4G04750,AT5G16530,AT4G04850
GO:0006366	0.89594	0.231573	3	316	485	32833	transcription by RNA polymerase II	BP	1	AT5G27810,AT2G28700,AT5G43630
GO:0003924	0.89615	0.341247	1	316	200	32833	GTPase activity	MF	1	AT1G62750
GO:0090407	0.89664	0.230363	3	316	463	32833	organophosphate biosynthetic process	BP	1	AT2G29630,AT4G09650,AT4G04640
GO:0044430	0.89725	0.261913	2	316	339	32833	cytoskeletal part	CC	1	AT4G23496,AT1G64500
GO:1901135	0.89779	0.181125	7	316	918	32833	carbohydrate derivative metabolic process	BP	1	AT4G04640,AT4G37310,AT4G24350,AT5G35790,AT5G58770,AT1G66540,AT4G09650
GO:0051338	0.90013	0.332097	1	316	207	32833	regulation of transferase activity	BP	1	AT5G04140
GO:0060089	0.90307	0.250553	2	316	340	32833	molecular transducer activity	MF	1	AT5G45870,AT5G24850
GO:0019538	0.90323	0.126991	44	316	4683	32833	protein metabolic process	BP	1	AT5G45870,AT1G53090,AT5G02160,AT1G75690,AT3G17040,AT1G55480,AT1G06430,AT3G57640,AT3G61470,AT1G68590,AT4G04840,AT2G34080,AT1G53670,AT3G57190,AT5G66570,AT5G43630,AT1G50250,AT1G13610,AT4G23260,AT1G54780,AT2G21960,AT1G62750,AT2G16740,AT5G24850,AT1G75460,AT3G54890,AT1G15820,AT5G47110,AT2G23000,AT3G08660,AT3G15354,AT3G08700,AT4G17600,AT1G11330,AT4G35250,AT2G38870,AT1G20340,AT2G35260,AT1G61520,AT1G45474…
GO:0032870	0.90409	0.166291	8	316	1050	32833	cellular response to hormone stimulus	BP	1	AT5G56860,AT5G11260,AT1G02340,AT1G13670,AT3G54990,AT5G45870,AT4G26150,AT5G16530
GO:0044455	0.90423	0.322428	1	316	228	32833	mitochondrial membrane part	CC	1	AT4G04640
GO:0098798	0.9056	0.319177	1	316	233	32833	mitochondrial protein complex	CC	1	AT4G04640
GO:0009100	0.90562	0.319298	1	316	204	32833	glycoprotein metabolic process	BP	1	AT5G58770
GO:0061695	0.91012	0.308469	1	316	215	32833	transferase complex, transferring phosphorus-containing groups	CC	1	AT5G43630
GO:0071944	0.91029	0.121075	36	316	3852	32833	cell periphery	CC	1	AT5G45870,AT1G73650,AT3G61220,AT5G54770,AT5G16530,AT3G57640,AT3G09520,AT4G24350,AT4G03280,AT2G34810,AT5G53880,AT2G38465,AT1G26770,AT3G26570,AT2G39730,AT4G23260,AT5G04830,AT4G12480,AT4G23496,AT2G29450,AT5G17780,AT5G19500,AT2G37970,AT4G37800,AT2G02950,AT4G04750,AT1G11330,AT2G36870,AT2G38870,AT2G18480,AT5G51110,AT4G33660,AT4G12500,AT4G12470,AT5G15970,AT2G16385
GO:1901607	0.91196	0.304053	1	316	209	32833	alpha-amino acid biosynthetic process	BP	1	AT5G04140
GO:0016787	0.91258	0.119032	34	316	3693	32833	hydrolase activity	MF	1	AT3G11210,AT3G48700,AT1G35420,AT4G04640,AT5G44110,AT1G06430,AT2G25530,AT2G34080,AT3G52340,AT4G37150,AT3G48690,AT5G19850,AT1G50250,AT1G13610,AT2G46420,AT5G10100,AT1G54780,AT5G17780,AT1G60270,AT4G09650,AT2G21960,AT1G62750,AT1G75460,AT2G23000,AT4G37800,AT2G26740,AT2G23840,AT2G36870,AT4G36530,AT2G38870,AT4G26850,AT2G35260,AT5G38520,AT2G29630
GO:0071826	0.91323	0.300855	1	316	227	32833	ribonucleoprotein complex subunit organization	BP	1	AT1G62750
GO:0071369	0.91339	0.300496	1	316	219	32833	cellular response to ethylene stimulus	BP	1	AT3G54990
GO:0042446	0.91408	0.298853	1	316	212	32833	hormone biosynthetic process	BP	1	AT1G78440
GO:1990234	0.91502	0.180162	4	316	615	32833	transferase complex	CC	1	AT5G43630,AT1G53090,AT5G23730,AT5G52250
GO:0044267	0.91526	0.113772	39	316	4244	32833	cellular protein metabolic process	BP	1	AT5G45870,AT1G53090,AT5G02160,AT1G75690,AT3G17040,AT1G55480,AT1G06430,AT3G57640,AT3G61470,AT1G68590,AT2G34080,AT1G53670,AT3G57190,AT5G66570,AT5G43630,AT1G50250,AT4G23260,AT1G54780,AT1G62750,AT2G16740,AT5G24850,AT3G54890,AT5G47110,AT1G15820,AT3G08660,AT3G15354,AT3G08700,AT4G17600,AT1G11330,AT4G35250,AT2G38870,AT1G20340,AT4G04840,AT1G61520,AT1G45474,AT5G58770,AT4G10340,AT3G24190,AT5G54270
GO:0070085	0.9182	0.288585	1	316	216	32833	glycosylation	BP	1	AT5G58770
GO:0006796	0.91913	0.117772	22	316	2508	32833	phosphate-containing compound metabolic process	BP	1	AT5G45870,AT1G53090,AT4G04640,AT3G57640,AT5G64940,AT3G52340,AT5G66570,AT3G24190,AT4G23260,AT5G10100,AT1G54780,AT1G55670,AT4G09650,AT1G33560,AT1G32060,AT3G15354,AT2G02950,AT4G15530,AT1G11330,AT4G27030,AT2G29630,AT5G35790
GO:0005874	0.92122	0.280915	1	316	223	32833	microtubule	CC	1	AT4G23496
GO:0006281	0.92248	0.210929	2	316	368	32833	DNA repair	BP	1	AT1G12370,AT5G24850
GO:0071495	0.92251	0.138308	8	316	1086	32833	cellular response to endogenous stimulus	BP	1	AT5G56860,AT5G11260,AT1G02340,AT1G13670,AT3G54990,AT5G45870,AT4G26150,AT5G16530
GO:0004386	0.92624	0.267967	1	316	225	32833	helicase activity	MF	1	AT2G46420
GO:0005516	0.92657	0.267108	1	316	222	32833	calmodulin binding	MF	1	AT1G11330
GO:0004519	0.92738	0.264876	1	316	247	32833	endonuclease activity	MF	1	AT2G23840
GO:0016740	0.92821	0.0972424	40	316	4309	32833	transferase activity	MF	1	AT5G48880,AT1G10370,AT1G33560,AT4G27560,AT5G54770,AT5G17040,AT3G51820,AT3G21560,AT1G53090,AT4G29590,AT1G60600,AT3G24190,AT4G23260,AT5G13930,AT2G29450,AT2G16890,AT1G30530,AT1G59700,AT2G16740,AT4G15490,AT5G17050,AT2G23000,AT1G32060,AT3G15354,AT3G08700,AT2G02950,AT2G22590,AT4G15530,AT4G15480,AT4G37800,AT1G11330,AT3G57640,AT2G36870,AT3G23530,AT4G26850,AT5G53970,AT5G64940,AT5G58770,AT1G54570,AT3G08860
GO:0007017	0.92854	0.261886	1	316	233	32833	microtubule-based process	BP	1	AT4G23496
GO:0035639	0.92967	0.102291	24	316	2710	32833	purine ribonucleoside triphosphate binding	MF	1	AT1G53090,AT5G44110,AT1G06430,AT3G57640,AT2G25530,AT5G64940,AT3G24190,AT1G50250,AT2G39730,AT4G23260,AT2G21960,AT5G13630,AT1G62750,AT1G33560,AT2G16740,AT5G24850,AT1G65060,AT1G32060,AT3G15354,AT3G08700,AT4G15530,AT1G58848,AT1G11330,AT1G76730
GO:0008652	0.93121	0.254776	1	316	230	32833	cellular amino acid biosynthetic process	BP	1	AT5G04140
GO:0006793	0.93202	0.100535	22	316	2550	32833	phosphorus metabolic process	BP	1	AT5G45870,AT1G53090,AT4G04640,AT3G57640,AT5G64940,AT3G52340,AT5G66570,AT3G24190,AT4G23260,AT5G10100,AT1G54780,AT1G55670,AT4G09650,AT1G33560,AT1G32060,AT3G15354,AT2G02950,AT4G15530,AT1G11330,AT4G27030,AT2G29630,AT5G35790
GO:0006364	0.93218	0.252104	1	316	243	32833	rRNA processing	BP	1	AT4G34730
GO:0030163	0.93234	0.149202	4	316	652	32833	protein catabolic process	BP	1	AT2G34080,AT2G16740,AT1G50250,AT1G06430
GO:0010154	0.93262	0.148696	4	316	635	32833	fruit development	BP	1	AT5G56860,AT5G07190,AT3G44880,AT4G26150
GO:0005198	0.9327	0.163142	3	316	578	32833	structural molecule activity	MF	1	AT1G26770,AT1G68590,AT5G54270
GO:0044238	0.93532	0.0808828	111	316	11068	32833	primary metabolic process	BP	1	AT5G11260,AT1G25440,AT1G75690,AT3G17040,AT5G45870,AT2G36080,AT5G08050,AT5G46350,AT5G02160,AT5G57180,AT4G18020,AT1G50250,AT1G13610,AT4G23260,AT4G25050,AT1G54780,AT5G10100,AT5G24850,AT5G16010,AT3G17609,AT4G17600,AT1G11330,AT2G36870,AT4G26850,AT5G53970,AT1G20340,AT1G55480,AT4G26150,AT1G78970,AT5G48880,AT2G47460,AT4G34730,AT4G04640,AT3G57640,AT5G57030,AT4G24350,AT1G68590,AT1G32470,AT1G69310,AT1G78440…
GO:0048364	0.93663	0.155375	3	316	526	32833	root development	BP	1	AT2G18480,AT1G10370,AT2G16385
GO:0022622	0.93718	0.15429	3	316	527	32833	root system development	BP	1	AT2G18480,AT1G10370,AT2G16385
GO:0034645	0.93776	0.0865883	35	316	3999	32833	cellular macromolecule biosynthetic process	BP	1	AT5G56860,AT5G11260,AT1G25440,AT3G16350,AT3G17040,AT2G36080,AT1G68590,AT5G08050,AT5G46350,AT3G57190,AT5G57180,AT5G02160,AT2G16365,AT1G69310,AT4G18020,AT5G43630,AT2G28700,AT4G17600,AT1G62750,AT5G23000,AT2G47460,AT3G54990,AT4G08150,AT5G58770,AT3G17609,AT3G56290,AT3G04420,AT5G24120,AT2G36990,AT1G02340,AT5G27810,AT1G20340,AT4G35250,AT4G26150,AT5G14370
GO:0048827	0.93914	0.150353	3	316	524	32833	phyllome development	BP	1	AT5G64940,AT2G39730,AT2G45450
GO:0042493	0.93958	0.135772	4	316	653	32833	response to drug	BP	1	AT2G29630,AT5G46350,AT5G64940,AT5G17700
GO:0044419	0.93972	0.230974	1	316	384	32833	interspecies interaction between organisms	BP	1	AT2G43530
GO:0006644	0.93985	0.230964	1	316	243	32833	phospholipid metabolic process	BP	1	AT4G27030
GO:0016072	0.94129	0.226834	1	316	256	32833	rRNA metabolic process	BP	1	AT4G34730
GO:0009888	0.94164	0.131876	4	316	659	32833	tissue development	BP	1	AT5G50100,AT1G23010,AT5G23000,AT4G08150
GO:1901575	0.94533	0.0910483	13	316	1677	32833	organic substance catabolic process	BP	1	AT5G48880,AT3G11210,AT2G16740,AT4G34830,AT1G50250,AT1G78440,AT5G53970,AT3G44880,AT1G06430,AT1G32470,AT2G35370,AT2G34080,AT3G57190
GO:0006357	0.94545	0.159972	2	316	425	32833	regulation of transcription by RNA polymerase II	BP	1	AT5G27810,AT2G28700
GO:0016779	0.94822	0.206654	1	316	275	32833	nucleotidyltransferase activity	MF	1	AT4G26850
GO:0016570	0.95023	0.200668	1	316	263	32833	histone modification	BP	1	AT5G43630
GO:0007166	0.95051	0.199854	1	316	257	32833	cell surface receptor signaling pathway	BP	1	AT3G57640
GO:0048731	0.95096	0.0801197	15	316	1922	32833	system development	BP	1	AT5G56860,AT5G52250,AT1G10370,AT2G18480,AT5G23000,AT3G21520,AT2G39730,AT2G16385,AT5G64940,AT3G44880,AT4G26150,AT2G28700,AT2G45450,AT5G23730,AT5G07190
GO:0016569	0.95357	0.190477	1	316	269	32833	covalent chromatin modification	BP	1	AT5G43630
GO:0003729	0.95397	0.139672	2	316	429	32833	mRNA binding	MF	1	AT3G57190,AT1G60000
GO:0005829	0.95402	0.0721344	19	316	2381	32833	cytosol	CC	1	AT1G59700,AT5G52250,AT1G10370,AT1G68010,AT1G67090,AT3G61220,AT5G53970,AT4G04840,AT1G02340,AT3G48690,AT2G26740,AT2G29450,AT4G15530,AT3G48700,AT3G52340,AT5G16970,AT5G23730,AT5G54770,AT2G24190
GO:0005856	0.95437	0.138703	2	316	427	32833	cytoskeleton	CC	1	AT4G23496,AT1G64500
GO:0009059	0.95504	0.0639761	35	316	4089	32833	macromolecule biosynthetic process	BP	1	AT5G56860,AT5G11260,AT1G25440,AT3G16350,AT3G17040,AT2G36080,AT1G68590,AT5G08050,AT5G46350,AT3G57190,AT5G57180,AT5G02160,AT2G16365,AT1G69310,AT4G18020,AT5G43630,AT2G28700,AT4G17600,AT1G62750,AT5G23000,AT2G47460,AT3G54990,AT4G08150,AT5G58770,AT3G17609,AT3G56290,AT3G04420,AT5G24120,AT2G36990,AT1G02340,AT5G27810,AT1G20340,AT4G35250,AT4G26150,AT5G14370
GO:0031347	0.95516	0.185532	1	316	272	32833	regulation of defense response	BP	1	AT4G32770
GO:0016071	0.95533	0.11652	3	316	569	32833	mRNA metabolic process	BP	1	AT3G17040,AT3G57190,AT4G34830
GO:0009653	0.95701	0.0896026	6	316	940	32833	anatomical structure morphogenesis	BP	1	AT1G26770,AT5G23000,AT2G18480,AT1G65060,AT2G16385,AT2G45450
GO:0032555	0.95733	0.0646096	24	316	2829	32833	purine ribonucleotide binding	MF	1	AT1G53090,AT5G44110,AT1G06430,AT3G57640,AT2G25530,AT5G64940,AT3G24190,AT1G50250,AT2G39730,AT4G23260,AT2G21960,AT5G13630,AT1G62750,AT1G33560,AT2G16740,AT5G24850,AT1G65060,AT1G32060,AT3G15354,AT3G08700,AT4G15530,AT1G58848,AT1G11330,AT1G76730
GO:0071310	0.95855	0.0799752	8	316	1188	32833	cellular response to organic substance	BP	1	AT5G56860,AT5G11260,AT1G02340,AT1G13670,AT3G54990,AT5G45870,AT4G26150,AT5G16530
GO:0017076	0.95861	0.0628175	24	316	2836	32833	purine nucleotide binding	MF	1	AT1G53090,AT5G44110,AT1G06430,AT3G57640,AT2G25530,AT5G64940,AT3G24190,AT1G50250,AT2G39730,AT4G23260,AT2G21960,AT5G13630,AT1G62750,AT1G33560,AT2G16740,AT5G24850,AT1G65060,AT1G32060,AT3G15354,AT3G08700,AT4G15530,AT1G58848,AT1G11330,AT1G76730
GO:0022626	0.96199	0.163595	1	316	323	32833	cytosolic ribosome	CC	1	AT1G67090
GO:0032553	0.96227	0.0576613	24	316	2858	32833	ribonucleotide binding	MF	1	AT1G53090,AT5G44110,AT1G06430,AT3G57640,AT2G25530,AT5G64940,AT3G24190,AT1G50250,AT2G39730,AT4G23260,AT2G21960,AT5G13630,AT1G62750,AT1G33560,AT2G16740,AT5G24850,AT1G65060,AT1G32060,AT3G15354,AT3G08700,AT4G15530,AT1G58848,AT1G11330,AT1G76730
GO:0045892	0.96246	0.162088	1	316	291	32833	negative regulation of transcription, DNA-templated	BP	1	AT2G36080
GO:1901137	0.96267	0.100333	3	316	583	32833	carbohydrate derivative biosynthetic process	BP	1	AT4G09650,AT4G04640,AT5G58770
GO:0005525	0.96423	0.15622	1	316	294	32833	GTP binding	MF	1	AT1G62750
GO:0001883	0.96507	0.153402	1	316	296	32833	purine nucleoside binding	MF	1	AT1G62750
GO:0032550	0.96507	0.153402	1	316	296	32833	purine ribonucleoside binding	MF	1	AT1G62750
GO:0048584	0.96619	0.149586	1	316	296	32833	positive regulation of response to stimulus	BP	1	AT5G46350
GO:0015630	0.96738	0.145516	1	316	300	32833	microtubule cytoskeleton	CC	1	AT4G23496
GO:0032549	0.96747	0.145205	1	316	302	32833	ribonucleoside binding	MF	1	AT1G62750
GO:0004842	0.96752	0.105281	2	316	467	32833	ubiquitin-protein transferase activity	MF	1	AT3G08700,AT2G16740
GO:0001882	0.96786	0.143878	1	316	303	32833	nucleoside binding	MF	1	AT1G62750
GO:0048316	0.96798	0.0882271	3	316	599	32833	seed development	BP	1	AT5G56860,AT5G07190,AT4G26150
GO:0009856	0.968	0.143355	1	316	312	32833	pollination	BP	1	AT1G11330
GO:0044706	0.968	0.143355	1	316	312	32833	multi-multicellular organism process	BP	1	AT1G11330
GO:0097367	0.96867	0.0485549	24	316	2900	32833	carbohydrate derivative binding	MF	1	AT1G53090,AT5G44110,AT1G06430,AT3G57640,AT2G25530,AT5G64940,AT3G24190,AT1G50250,AT2G39730,AT4G23260,AT2G21960,AT5G13630,AT1G62750,AT1G33560,AT2G16740,AT5G24850,AT1G65060,AT1G32060,AT3G15354,AT3G08700,AT4G15530,AT1G58848,AT1G11330,AT1G76730
GO:1902679	0.96899	0.139916	1	316	309	32833	negative regulation of RNA biosynthetic process	BP	1	AT2G36080
GO:1903507	0.96899	0.139916	1	316	309	32833	negative regulation of nucleic acid-templated transcription	BP	1	AT2G36080
GO:0051128	0.96922	0.100778	2	316	469	32833	regulation of cellular component organization	BP	1	AT2G36990,AT5G24120
GO:0016301	0.96926	0.0563706	11	316	1548	32833	kinase activity	MF	1	AT1G11330,AT1G33560,AT1G53090,AT5G64940,AT3G24190,AT4G23260,AT1G32060,AT3G15354,AT2G02950,AT4G15530,AT3G57640
GO:0005840	0.96991	0.0988581	2	316	537	32833	ribosome	CC	1	AT1G67090,AT1G68590
GO:0019787	0.9702	0.0981146	2	316	476	32833	ubiquitin-like protein transferase activity	MF	1	AT3G08700,AT2G16740
GO:0019001	0.97246	0.127609	1	316	316	32833	guanyl nucleotide binding	MF	1	AT1G62750
GO:0032561	0.97246	0.127609	1	316	316	32833	guanyl ribonucleotide binding	MF	1	AT1G62750
GO:0071669	0.97269	0.126777	1	316	310	32833	plant-type cell wall organization or biogenesis	BP	1	AT1G26770
GO:0009057	0.97296	0.059738	6	316	1016	32833	macromolecule catabolic process	BP	1	AT2G16740,AT4G34830,AT1G50250,AT1G06430,AT2G34080,AT3G57190
GO:0044260	0.97486	0.0341341	68	316	7440	32833	cellular macromolecule metabolic process	BP	1	AT5G56860,AT5G11260,AT1G53090,AT1G25440,AT4G34830,AT1G75690,AT3G17040,AT5G45870,AT1G06430,AT3G57640,AT1G12370,AT2G36080,AT1G68590,AT5G47110,AT5G08050,AT2G34080,AT5G46350,AT1G53670,AT3G57190,AT5G02160,AT2G16365,AT5G57180,AT4G18020,AT5G43630,AT3G24190,AT1G50250,AT4G23260,AT1G54780,AT3G16350,AT2G28700,AT4G35250,AT4G08150,AT1G62750,AT2G16740,AT5G24850,AT5G14370,AT3G54890,AT1G15820,AT5G23000,AT2G47460…
GO:0030154	0.97489	0.0643392	4	316	782	32833	cell differentiation	BP	1	AT5G65870,AT2G47460,AT5G23000,AT4G08150
GO:0044445	0.97643	0.112909	1	316	365	32833	cytosolic part	CC	1	AT1G67090
GO:0010467	0.97655	0.034628	36	316	4361	32833	gene expression	BP	1	AT5G56860,AT5G11260,AT1G25440,AT4G34830,AT3G16350,AT3G17040,AT2G36080,AT1G68590,AT5G08050,AT5G46350,AT3G57190,AT5G57180,AT5G02160,AT2G16365,AT1G69310,AT4G18020,AT5G43630,AT2G28700,AT4G17600,AT1G62750,AT5G23000,AT2G47460,AT3G54990,AT4G08150,AT3G17609,AT3G56290,AT3G04420,AT5G24120,AT2G36990,AT1G02340,AT5G27810,AT4G34730,AT1G20340,AT4G35250,AT4G26150,AT5G14370
GO:0005654	0.97695	0.0794017	2	316	504	32833	nucleoplasm	CC	1	AT5G43630,AT5G16970
GO:0003723	0.977	0.0457934	9	316	1420	32833	RNA binding	MF	1	AT1G62750,AT1G06680,AT5G66570,AT1G68010,AT4G35250,AT3G17040,AT1G20020,AT3G57190,AT1G60000
GO:0051649	0.97761	0.0582742	4	316	792	32833	establishment of localization in cell	BP	1	AT1G64500,AT5G57180,AT2G24820,AT5G16530
GO:0004518	0.97965	0.100518	1	316	359	32833	nuclease activity	MF	1	AT2G23840
GO:0040007	0.98084	0.0570552	3	316	665	32833	growth	BP	1	AT5G50100,AT1G10370,AT3G57190
GO:0012505	0.98093	0.0328785	17	316	2302	32833	endomembrane system	CC	1	AT2G37970,AT1G73650,AT5G24160,AT5G58770,AT3G21520,AT5G57345,AT3G55120,AT3G57020,AT1G23010,AT4G12480,AT5G13930,AT4G37760,AT5G07990,AT5G16530,AT5G22020,AT4G12470,AT4G04850
GO:0005976	0.98192	0.0648571	2	316	508	32833	polysaccharide metabolic process	BP	1	AT2G36870,AT4G37800
GO:0042254	0.98297	0.0872088	1	316	375	32833	ribosome biogenesis	BP	1	AT4G34730
GO:0030001	0.98324	0.086143	1	316	361	32833	metal ion transport	BP	1	AT4G04850
GO:0016070	0.98387	0.0249686	31	316	3885	32833	RNA metabolic process	BP	1	AT5G56860,AT5G11260,AT1G25440,AT4G34830,AT3G16350,AT3G17040,AT2G36080,AT5G08050,AT5G46350,AT4G26150,AT3G57190,AT5G57180,AT2G16365,AT1G69310,AT4G18020,AT5G43630,AT2G28700,AT4G17600,AT2G47460,AT5G23000,AT3G54990,AT3G17609,AT3G56290,AT3G04420,AT5G24120,AT2G36990,AT1G02340,AT5G27810,AT4G34730,AT4G08150,AT5G14370
GO:0003735	0.98451	0.0808051	1	316	428	32833	structural constituent of ribosome	MF	1	AT1G68590
GO:0051603	0.98492	0.055681	2	316	553	32833	proteolysis involved in cellular protein catabolic process	BP	1	AT2G34080,AT2G16740
GO:0003676	0.98554	0.0222823	33	316	4150	32833	nucleic acid binding	MF	1	AT5G56860,AT5G11260,AT5G20220,AT3G16350,AT3G17040,AT1G06680,AT1G12370,AT2G36080,AT5G46350,AT3G57190,AT5G66570,AT1G69310,AT4G18020,AT5G43630,AT1G20020,AT1G02340,AT2G28700,AT1G62750,AT5G24850,AT5G23000,AT2G47460,AT3G54990,AT4G08150,AT3G17609,AT3G04420,AT1G60000,AT5G24120,AT2G36990,AT1G68010,AT5G27810,AT3G56940,AT4G35250,AT4G26150
GO:0090305	0.98658	0.0719782	1	316	397	32833	nucleic acid phosphodiester bond hydrolysis	BP	1	AT2G23840
GO:0034470	0.98687	0.0707197	1	316	385	32833	ncRNA processing	BP	1	AT4G34730
GO:0014070	0.98737	0.0685421	1	316	380	32833	response to organic cyclic compound	BP	1	AT2G29630
GO:0044451	0.9874	0.0683947	1	316	390	32833	nucleoplasm part	CC	1	AT5G43630
GO:0051641	0.98745	0.0322967	5	316	1023	32833	cellular localization	BP	1	AT4G26850,AT1G64500,AT5G57180,AT2G24820,AT5G16530
GO:0048869	0.98814	0.0307135	5	316	1003	32833	cellular developmental process	BP	1	AT5G65870,AT2G47460,AT1G65060,AT5G23000,AT4G08150
GO:0048608	0.98816	0.0272266	7	316	1243	32833	reproductive structure development	BP	1	AT5G56860,AT5G52250,AT3G44880,AT4G26150,AT2G28700,AT5G23730,AT5G07190
GO:0061458	0.98833	0.0268719	7	316	1245	32833	reproductive system development	BP	1	AT5G56860,AT5G52250,AT3G44880,AT4G26150,AT2G28700,AT5G23730,AT5G07190
GO:0016772	0.98866	0.0222171	12	316	1842	32833	transferase activity, transferring phosphorus-containing groups	MF	1	AT1G11330,AT1G33560,AT1G53090,AT5G64940,AT4G26850,AT4G23260,AT1G32060,AT3G15354,AT2G02950,AT4G15530,AT3G57640,AT3G24190
GO:0046907	0.9889	0.035653	3	316	735	32833	intracellular transport	BP	1	AT2G24820,AT5G57180,AT5G16530
GO:0008168	0.98899	0.0612958	1	316	393	32833	methyltransferase activity	MF	1	AT4G29590
GO:0009793	0.99076	0.0531196	1	316	406	32833	embryo development ending in seed dormancy	BP	1	AT5G07190
GO:0016310	0.99076	0.0188686	11	316	1751	32833	phosphorylation	BP	1	AT1G11330,AT1G33560,AT1G53090,AT5G64940,AT3G24190,AT4G23260,AT1G32060,AT3G15354,AT2G02950,AT4G15530,AT3G57640
GO:0016741	0.99078	0.0530215	1	316	408	32833	transferase activity, transferring one-carbon groups	MF	1	AT4G29590
GO:0006886	0.99086	0.0364087	2	316	599	32833	intracellular protein transport	BP	1	AT5G57180,AT2G24820
GO:0006464	0.99207	0.0135827	23	316	3125	32833	cellular protein modification process	BP	1	AT5G45870,AT1G53090,AT3G57640,AT3G61470,AT5G66570,AT5G43630,AT4G23260,AT2G16740,AT5G24850,AT3G54890,AT5G47110,AT1G15820,AT3G08660,AT3G15354,AT3G08700,AT4G17600,AT1G11330,AT1G61520,AT1G45474,AT5G58770,AT4G10340,AT3G24190,AT5G54270
GO:0036211	0.99207	0.0135827	23	316	3125	32833	protein modification process	BP	1	AT5G45870,AT1G53090,AT3G57640,AT3G61470,AT5G66570,AT5G43630,AT4G23260,AT2G16740,AT5G24850,AT3G54890,AT5G47110,AT1G15820,AT3G08660,AT3G15354,AT3G08700,AT4G17600,AT1G11330,AT1G61520,AT1G45474,AT5G58770,AT4G10340,AT3G24190,AT5G54270
GO:0070727	0.99273	0.0246461	3	316	806	32833	cellular macromolecule localization	BP	1	AT4G26850,AT5G57180,AT2G24820
GO:0006511	0.99277	0.0433596	1	316	443	32833	ubiquitin-dependent protein catabolic process	BP	1	AT2G16740
GO:0009790	0.99298	0.0422915	1	316	431	32833	embryo development	BP	1	AT5G07190
GO:0006397	0.99299	0.0422445	1	316	438	32833	mRNA processing	BP	1	AT3G17040
GO:0071702	0.99301	0.0161615	8	316	1461	32833	organic substance transport	BP	1	AT4G32770,AT5G19500,AT5G57180,AT2G18480,AT2G24820,AT3G09520,AT4G00370,AT4G04750
GO:0016567	0.99317	0.0233337	3	316	790	32833	protein ubiquitination	BP	1	AT3G08700,AT2G16740,AT3G08660
GO:0019941	0.9937	0.0386556	1	316	458	32833	modification-dependent protein catabolic process	BP	1	AT2G16740
GO:0032989	0.99374	0.0384651	1	316	440	32833	cellular component morphogenesis	BP	1	AT1G65060
GO:0004672	0.99394	0.0157229	6	316	1179	32833	protein kinase activity	MF	1	AT1G11330,AT3G57640,AT1G53090,AT3G24190,AT4G23260,AT3G15354
GO:0005886	0.99424	0.010053	23	316	3173	32833	plasma membrane	CC	1	AT5G45870,AT1G73650,AT3G61220,AT5G54770,AT5G16530,AT3G57640,AT2G38465,AT4G03280,AT5G53880,AT3G26570,AT4G23260,AT5G04830,AT2G29450,AT5G17780,AT5G19500,AT2G37970,AT2G02950,AT4G04750,AT1G11330,AT2G18480,AT5G51110,AT4G33660,AT5G15970
GO:0006139	0.99454	0.00860465	39	316	4958	32833	nucleobase-containing compound metabolic process	BP	1	AT5G56860,AT5G11260,AT1G25440,AT4G34830,AT3G16350,AT3G17040,AT4G04640,AT1G12370,AT2G36080,AT4G24350,AT5G08050,AT5G46350,AT3G57190,AT5G57180,AT2G16365,AT1G69310,AT4G18020,AT5G43630,AT1G55670,AT2G28700,AT4G17600,AT2G47460,AT5G24850,AT5G23000,AT3G54990,AT4G08150,AT2G23840,AT3G17609,AT3G56290,AT3G04420,AT5G24120,AT4G09650,AT2G36990,AT1G02340,AT5G27810,AT4G34730,AT5G35790,AT4G26150,AT5G14370
GO:0048589	0.99465	0.0337386	1	316	456	32833	developmental growth	BP	1	AT5G50100
GO:0043632	0.99465	0.033707	1	316	472	32833	modification-dependent macromolecule catabolic process	BP	1	AT2G16740
GO:0090304	0.99481	0.00840444	34	316	4453	32833	nucleic acid metabolic process	BP	1	AT5G56860,AT5G11260,AT1G25440,AT4G34830,AT3G16350,AT3G17040,AT1G12370,AT2G36080,AT5G08050,AT5G46350,AT4G26150,AT3G57190,AT5G57180,AT2G16365,AT1G69310,AT4G18020,AT5G43630,AT2G28700,AT4G17600,AT2G47460,AT5G24850,AT5G23000,AT3G54990,AT2G23840,AT3G17609,AT3G56290,AT3G04420,AT5G24120,AT2G36990,AT1G02340,AT5G27810,AT4G34730,AT4G08150,AT5G14370
GO:0032446	0.99492	0.0179791	3	316	826	32833	protein modification by small protein conjugation	BP	1	AT3G08700,AT2G16740,AT3G08660
GO:0016773	0.99513	0.0121695	7	316	1334	32833	phosphotransferase activity, alcohol group as acceptor	MF	1	AT1G11330,AT3G57640,AT1G53090,AT3G24190,AT4G23260,AT1G32060,AT3G15354
GO:0034660	0.99554	0.0289313	1	316	480	32833	ncRNA metabolic process	BP	1	AT4G34730
GO:0022613	0.99565	0.0283152	1	316	495	32833	ribonucleoprotein complex biogenesis	BP	1	AT4G34730
GO:0006325	0.99572	0.0279679	1	316	481	32833	chromatin organization	BP	1	AT5G43630
GO:0000139	0.99573	0.0279086	1	316	467	32833	Golgi membrane	CC	1	AT4G04850
GO:0032259	0.99628	0.0248519	1	316	486	32833	methylation	BP	1	AT4G29590
GO:0015031	0.99642	0.0131988	3	316	854	32833	protein transport	BP	1	AT3G09520,AT5G57180,AT2G24820
GO:0016192	0.99689	0.0213592	1	316	507	32833	vesicle-mediated transport	BP	1	AT3G09520
GO:0045184	0.99693	0.0115157	3	316	870	32833	establishment of protein localization	BP	1	AT3G09520,AT5G57180,AT2G24820
GO:0006468	0.99723	0.00771534	6	316	1282	32833	protein phosphorylation	BP	1	AT1G11330,AT3G57640,AT1G53090,AT3G24190,AT4G23260,AT3G15354
GO:0006259	0.99747	0.0119517	2	316	730	32833	DNA metabolic process	BP	1	AT1G12370,AT5G24850
GO:0035556	0.9976	0.0113901	2	316	738	32833	intracellular signal transduction	BP	1	AT3G54990,AT4G18020
GO:0005911	0.99766	0.00786834	4	316	1038	32833	cell-cell junction	CC	1	AT4G12480,AT4G12470,AT2G29450,AT1G73650
GO:0009506	0.99766	0.00786834	4	316	1038	32833	plasmodesma	CC	1	AT4G12480,AT4G12470,AT2G29450,AT1G73650
GO:0030054	0.99766	0.00786834	4	316	1038	32833	cell junction	CC	1	AT4G12480,AT4G12470,AT2G29450,AT1G73650
GO:0055044	0.99769	0.00780226	4	316	1039	32833	symplast	CC	1	AT4G12480,AT4G12470,AT2G29450,AT1G73650
GO:0070647	0.99786	0.00835055	3	316	916	32833	protein modification by small protein conjugation or removal	BP	1	AT3G08700,AT2G16740,AT3G08660
GO:0034613	0.99789	0.0101975	2	316	770	32833	cellular protein localization	BP	1	AT5G57180,AT2G24820
GO:0015833	0.9979	0.00820006	3	316	908	32833	peptide transport	BP	1	AT3G09520,AT5G57180,AT2G24820
GO:0140096	0.9981	0.00376094	18	316	2813	32833	catalytic activity, acting on a protein	MF	1	AT1G11330,AT3G57640,AT2G16740,AT2G23000,AT1G75460,AT1G75690,AT3G24190,AT1G50250,AT1G13610,AT4G23260,AT2G35260,AT3G15354,AT3G08700,AT1G53090,AT2G38870,AT2G34080,AT1G06430,AT2G21960
GO:0003006	0.99821	0.00486771	7	316	1494	32833	developmental process involved in reproduction	BP	1	AT5G56860,AT5G52250,AT3G44880,AT4G26150,AT2G28700,AT5G23730,AT5G07190
GO:0042886	0.99827	0.00688172	3	316	928	32833	amide transport	BP	1	AT3G09520,AT5G57180,AT2G24820
GO:1990904	0.99845	0.00624944	3	316	1008	32833	ribonucleoprotein complex	CC	1	AT1G67090,AT1G68590,AT1G60000
GO:0004674	0.99859	0.00575347	3	316	916	32833	protein serine/threonine kinase activity	MF	1	AT1G11330,AT3G57640,AT4G23260
GO:0051234	0.99867	0.00273683	17	316	2787	32833	establishment of localization	BP	1	AT4G32770,AT5G19500,AT5G56090,AT5G57180,AT3G26570,AT4G09650,AT2G18480,AT4G04640,AT1G64500,AT5G17700,AT3G09520,AT5G13930,AT2G24820,AT4G00370,AT4G04750,AT5G16530,AT4G04850
GO:0008104	0.99912	0.00373424	3	316	1028	32833	protein localization	BP	1	AT3G09520,AT5G57180,AT2G24820
GO:0006810	0.99914	0.00184324	16	316	2737	32833	transport	BP	1	AT4G32770,AT5G19500,AT5G56090,AT5G57180,AT3G26570,AT4G09650,AT2G18480,AT4G04640,AT5G17700,AT3G09520,AT5G13930,AT2G24820,AT4G00370,AT4G04750,AT5G16530,AT4G04850
GO:0051179	0.99918	0.00170798	18	316	3007	32833	localization	BP	1	AT4G32770,AT5G19500,AT5G56090,AT5G57180,AT3G26570,AT4G09650,AT2G18480,AT4G04640,AT1G64500,AT5G17700,AT3G09520,AT5G13930,AT2G24820,AT4G00370,AT4G04750,AT5G16530,AT4G26850,AT4G04850
GO:0043170	0.99932	0.0010531	75	316	9030	32833	macromolecule metabolic process	BP	1	AT5G56860,AT5G11260,AT1G53090,AT1G25440,AT4G34830,AT1G75690,AT3G17040,AT5G45870,AT4G35250,AT1G06430,AT3G57640,AT1G12370,AT2G36080,AT1G68590,AT5G47110,AT4G04840,AT5G08050,AT2G34080,AT5G46350,AT1G53670,AT3G57190,AT5G02160,AT2G16365,AT5G57180,AT4G18020,AT5G43630,AT3G24190,AT1G50250,AT1G13610,AT4G23260,AT1G54780,AT3G16350,AT2G28700,AT2G21960,AT4G08150,AT1G62750,AT2G16740,AT5G24850,AT1G75460,AT5G14370…
GO:0071705	0.99933	0.00253713	4	316	1186	32833	nitrogen compound transport	BP	1	AT3G09520,AT5G19500,AT5G57180,AT2G24820
GO:0043412	0.99938	0.00122048	23	316	3564	32833	macromolecule modification	BP	1	AT5G45870,AT1G53090,AT3G57640,AT3G61470,AT5G66570,AT5G43630,AT4G23260,AT2G16740,AT5G24850,AT3G54890,AT5G47110,AT1G15820,AT3G08660,AT3G15354,AT3G08700,AT4G17600,AT1G11330,AT1G61520,AT1G45474,AT5G58770,AT4G10340,AT3G24190,AT5G54270
GO:0005634	0.99949	0.000880907	40	316	5537	32833	nucleus	CC	1	AT5G56860,AT5G11260,AT1G53090,AT1G25440,AT3G16350,AT5G45870,AT1G12370,AT2G36080,AT5G46350,AT5G52250,AT2G16365,AT1G69310,AT4G18020,AT2G35370,AT5G43630,AT2G39730,AT3G55120,AT5G13930,AT2G28700,AT5G16970,AT2G47460,AT5G23000,AT3G54990,AT5G08640,AT4G08150,AT3G15354,AT3G44450,AT4G15530,AT3G17609,AT5G57180,AT3G04420,AT1G02340,AT5G27810,AT4G26850,AT5G51110,AT5G23730,AT4G26150,AT3G52740,AT5G14370,AT5G15970
GO:0098791	0.9995	0.00439022	1	316	649	32833	Golgi subcompartment	CC	1	AT4G04850
GO:0006396	0.99958	0.00238971	2	316	895	32833	RNA processing	BP	1	AT3G17040,AT4G34730
GO:0022414	0.99959	0.00116608	8	316	1846	32833	reproductive process	BP	1	AT1G11330,AT5G56860,AT5G52250,AT3G44880,AT4G26150,AT2G28700,AT5G23730,AT5G07190
GO:0033036	0.99962	0.00152038	4	316	1289	32833	macromolecule localization	BP	1	AT4G26850,AT5G57180,AT3G09520,AT2G24820
GO:0044431	0.99962	0.00345764	1	316	672	32833	Golgi apparatus part	CC	1	AT4G04850
GO:0000003	0.99962	0.00108587	8	316	1855	32833	reproduction	BP	1	AT1G11330,AT5G56860,AT5G52250,AT3G44880,AT4G26150,AT2G28700,AT5G23730,AT5G07190
GO:0051276	0.99967	0.00305487	1	316	700	32833	chromosome organization	BP	1	AT5G43630
GO:0005794	0.99987	0.000669198	3	316	1162	32833	Golgi apparatus	CC	1	AT2G37970,AT4G04850,AT1G73650
GO:0031981	0.99995	0.000361854	2	316	1097	32833	nuclear lumen	CC	1	AT5G43630,AT5G16970
GO:0031974	0.99997	0.000181502	3	316	1342	32833	membrane-enclosed lumen	CC	1	AT5G43630,AT5G04140,AT5G16970
GO:0043233	0.99997	0.000181502	3	316	1342	32833	organelle lumen	CC	1	AT5G43630,AT5G04140,AT5G16970
GO:0070013	0.99997	0.000181502	3	316	1342	32833	intracellular organelle lumen	CC	1	AT5G43630,AT5G04140,AT5G16970
GO:0043228	0.99999	3.65e-05	5	316	1882	32833	non-membrane-bounded organelle	CC	1	AT1G67090,AT4G23496,AT1G68590,AT1G64500,AT1G78970
GO:0043232	0.99999	3.65e-05	5	316	1882	32833	intracellular non-membrane-bounded organelle	CC	1	AT1G67090,AT4G23496,AT1G68590,AT1G64500,AT1G78970
GO:0044428	1	6.5e-06	2	316	1496	32833	nuclear part	CC	1	AT5G43630,AT5G16970
